# Supplementary material for: Multi-omic integration of microbiome data for identifying disease-associated modules
Source: Nat Commun. 2024 Mar 23;15:2621. doi: 10.1038/s41467-024-46888-3 (PMC10960825; doi:10.1038/s41467-024-46888-3)
Supplement: Supplementary file 4 — Supplementary Data S1-S8 [file 41467_2024_46888_MOESM4_ESM.xlsx]

## Sheet: Menu
Supplementary Data Files
Data File S1: Datasets included in the analysis
Data File S2: Multi-view modules - Overview
Data File S3: Multi-view modules - Detailed features
Data File S4: Correlations between features within each module
Data File S5: Random forest model performance results using early integration
Data File S6: Random forest top feature contributors, early-integration models
Data File S7: Overlapping modules across datasets
Data File S8: Feature clusters

## Sheet: S1
Data File S1: Datasets included in the analysis
Dataset name	Cases description	Controls description	DOI of original publication	N controls	N cases	Country	Antibiotics exclusion	Data source	Study name in data source	Metagneomics type	Metabolomics available?	Views used	Notes
CD (Franzosa, 2019)	Crohn’s disease	No IBD diagnosis based on standard endoscopic, radiographical and histological criteria	https://doi.org/10.1038/s41564-018-0306-4	34	68	USA	None	Raw metagenomics: NCBI BioProject PRJNA400072; Processed metabolomics: Supplementary information; Subject metadata: Supplementary information	n/a	Shotgun	Yes	T (taxonomy), P (pathways), M (metabolites)	Only PRISM cohort
Cirrhosis (Qin, 2014)	Liver cirrhosis	No cirrhosis, liver imaging, liver biochemistry, and other test results within normal ranges.	https://doi.org/10.1038/nature13568	114	123	China	2 months	curatedMetagnomicData (R package)	QinN_2014	Shotgun	No	T (taxonomy), P (pathways)
CRC (Feng, 2015)	CRC	Underwent colonscopy, no findings	https://doi.org/10.1038/ncomms7528	61	46	Austria	3 months	curatedMetagnomicData (R package)	FengQ_2015	Shotgun	No	T (taxonomy), P (pathways)
CRC (Yachida, 2019)	CRC, Stages 3-4	Underwent colonscopy, no findings	https://doi.org/10.1038/s41591-019-0458-7	127	54	Japan	Not reported	Raw metagenomics: NCBI BioProject PRJDB4176; Processed metabolomics: Supplementary information; Subject metadata: Supplementary information	n/a	Shotgun	Yes	T (taxonomy), P (pathways), M (metabolites)	Only CRC patients diagnosed at stages 3-4 were included.
CRC (Yu, 2015)	CRC (both symptomatic and asymptomatic patients)	No CRC	https://doi.org/10.1136/gutjnl-2015-309800	53	75	China	3 months	curatedMetagnomicData (R package)	YuJ_2015	Shotgun	No	T (taxonomy), P (pathways)
ESRD (Wang, 2020)	End-stage renal disease	Healthy volunteers, exclusion criteria covered multiple conditions	http://dx.doi.org/10.1136/gutjnl-2019-319766	67	220	China	1 month	Raw metagenomics: NCBI BioProject PRJNA449784; Processed metabolomics: MetaboLights database (http://www.ebi.ac.uk/metabolights/) with accession number MTBLS700; Subject metadata: Supplementary information	n/a	Shotgun	Yes	T (taxonomy), P (pathways), M (metabolites)
MS (MetaCardis)	Subjects with metabolic syndrom (MS) according to International Diabetes Federation criteria without T2D or CAD	Control group, subjects exempt of CAD, T2D, MS	https://doi.org/10.1038/s41591-022-01688-4	123	84	France/Germany/Denmark	3 months	zenodo.org/records/6242715	n/a	Shotgun	Serum metabolomics	T (taxonomy), P (pathways - KEGG modules), S (serum metabolites)	Subjects with antibiotics indications (ANTIBIOTICS_TOTAL > 0) or multiple drugs intake (DRUGTOTAL >= 3) were excluded
STH (Rubel, 2020)	Soil-transmitted helminth (STH) infection	No infection	https://doi.org/10.1186/s13059-020-02020-4	86	89	Cameroon	Not reported	curatedMetagnomicData (R package)	RubelMA_2020	Shotgun	No	T (taxonomy), P (pathways)	Samples collected from rural communities in Cameroon.
T2D (MetaCardis)	Subjects with T2D without CAD	Control group, subjects exempt of CAD, T2D, MS	https://doi.org/10.1038/s41591-022-01688-4	123	69	France/Germany/Denmark	3 months	zenodo.org/records/6242715	n/a	Shotgun	Serum metabolomics	T (taxonomy), P (pathways - KEGG modules), S (serum metabolites)	Subjects with antibiotics indications (ANTIBIOTICS_TOTAL > 0) or multiple drugs intake (DRUGTOTAL >= 3) were excluded
UC (Franzosa, 2019)	Ulcerative colitis	No IBD diagnosis based on standard endoscopic, radiographical and histological criteria	https://doi.org/10.1038/s41564-018-0306-4	34	53	USA	None	Raw metagenomics: NCBI BioProject PRJNA400072; Processed metabolomics: Supplementary information; Subject metadata: Supplementary information	n/a	Shotgun	Yes	T (taxonomy), P (pathways), M (metabolites)	Only PRISM cohort
UC (Nielsen, 2014)	Ulcerative colitis	No IBD	https://doi.org/10.1038/nbt.2939	59	69	Denmark/Spain	Not reported	curatedMetagnomicData (R package)	NielsenHB_2014	Shotgun	No	T (taxonomy), P (pathways)	We used only UC patients and controls from spain (we excluded the control subjects from Denmark, to eliminate country-related confounders)
T2D (Karlsson, 2013)	Type 2 diabetes (T2D)	Normal glucose tolerance	https://doi.org/10.1038/nature12198	43	53	Sweden	3 months	curatedMetagnomicData (R package)	KarlssonFH_2013	Shotgun	No	T (taxonomy), P (pathways)	Cohort included 60-70 year old women only.
IGT (Karlsson, 2013)	Impaired glucose tolerance	Normal glucose tolerance	https://doi.org/10.1038/nature12198	43	49	Sweden	3 months	curatedMetagnomicData (R package)	KarlssonFH_2013	Shotgun	No	T (taxonomy), P (pathways)	Cohort included 60-70 year old women only.
Pre-HT (Li, 2017)	Pre-hypertension (125 mmHg < SBP ≤ 139 mmHg, or 80 mmHg < DBP ≤ 89 mmHg)	Individuals with SBP ≤125 mmHg, or DBP ≤80 mmHg	https://doi.org/10.1186/s40168-016-0222-x	41	56	China	2 months	curatedMetagnomicData (R package)	LiJ_2017	Shotgun	No	T (taxonomy), P (pathways)	All individuals were from a prospective cohort study including employees of the Kailuan Group Corporation, from Tangshan, China.
HT (Li, 2017)	Hypertension (140 mmHg ≤ SBP, or 90 mmHg ≤ DBP)	Individuals with SBP ≤125 mmHg, or DBP ≤80 mmHg	https://doi.org/10.1186/s40168-016-0222-x	41	99	China	2 months	curatedMetagnomicData (R package)	LiJ_2017	Shotgun	No	T (taxonomy), P (pathways)
ME-CFS (Nagy-Szakal, 2017)	Myalgic encephalomyelitis / chronic fatigue syndrome (ME/CFS)	Healthy controls, matched to cases by demographic features	https://doi.org/10.1186/s40168-017-0261-y	50	50	USA	3 months	curatedMetagnomicData (R package)	NagySzakalD_2017	Shotgun	No	T (taxonomy), P (pathways)
CRC (Vogtmann, 2016)	CRC	Healthy individuals matched by sex and BMI	https://doi.org/10.1371%2Fjournal.pone.0155362	52	52	USA	Not reported	curatedMetagnomicData (R package)	VogtmannE_2016	Shotgun	No	T (taxonomy), P (pathways)
CRC (Wirbel, 2018)	CRC	Sex- and age-matched participants (did not undergo a colonscopy)	https://doi.org/10.1038/s41591-019-0406-6	65	60	Germany	Not reported	curatedMetagnomicData (R package)	WirbelJ_2018	Shotgun	No	T (taxonomy), P (pathways)
CRC (Zeller, 2014)	CRC	Tumor-free controls	https://doi.org/10.15252/msb.20145645	61	53	France	Not reported	curatedMetagnomicData (R package)	ZellerG_2014	Shotgun	No	T (taxonomy), P (pathways)
Schizofrenia (Zhu, 2020)	Acutely relapsed schizophrenic (ARSCZ) and first-episode schizophrenic (FESCZ) patients	Healthy controls with no mental disorder, matched to patients by demographic features	https://doi.org/10.1038/s41467-020-15457-9	81	90	China	1 month	curatedMetagnomicData (R package)	ZhuF_2020	Shotgun	No	T (taxonomy), P (pathways)

## Sheet: S2
Data File S2: Multi-view modules - Overview
* Explanations about "pipeline settings" are provided in the Methods section
Dataset	Module	Module size	Module AUC	Average shuffled module AUC (Null model)	SD shuffled module AUC (Null model)	Average inter-view correlations	Average shuffled inter-view correlations (Null model)	SD shuffled inter-view correlations (Null model)	All modules AUC (Random Forest) - cross-validation average	All modules AUC (Random Forest) - cross-validation SD	Pipeline settings*
CD (Franzosa, 2019)	module1	16	0.956	0.822	0.063	0.570456	0.149457	0.0271802	0.943	0.0943778	keep_10//des_0.5//nrep_10//nfol_5//ncom_5//edge_0.8
CD (Franzosa, 2019)	module2	9	0.662	0.757	0.073	0.161145	0.147982	0.046281	0.943	0.0943778	keep_10//des_0.5//nrep_10//nfol_5//ncom_5//edge_0.8
Cirrhosis (Qin, 2014)	module1	24	0.848	0.765	0.035	0.608481	0.142468	0.0217091	0.884	0.0662155	keep_15//des_0.3//nrep_10//nfol_5//ncom_5//edge_0.8
Cirrhosis (Qin, 2014)	module2	15	0.703	0.754	0.038	0.731104	0.142156	0.0459585	0.884	0.0662155	keep_15//des_0.3//nrep_10//nfol_5//ncom_5//edge_0.8
Cirrhosis (Qin, 2014)	module3	16	0.593	0.753	0.044	0.161884	0.143814	0.0321961	0.884	0.0662155	keep_15//des_0.3//nrep_10//nfol_5//ncom_5//edge_0.8
CRC (Feng, 2015)	module1	20	0.792	0.686	0.04	0.419755	0.12826	0.0193328	0.839	0.151813	keep_15//des_0.3//nrep_10//nfol_5//ncom_5//edge_0.8
CRC (Feng, 2015)	module2	9	0.721	0.676	0.04	0.137337	0.132728	0.0369602	0.839	0.151813	keep_15//des_0.3//nrep_10//nfol_5//ncom_5//edge_0.8
CRC (Feng, 2015)	module3	7	0.655	0.678	0.038	0.267212	0.128212	0.0439831	0.839	0.151813	keep_15//des_0.3//nrep_10//nfol_5//ncom_5//edge_0.8
CRC (Vogtmann, 2016)	module1	12	0.732	0.671	0.023	0.194537	0.112618	0.0212609	0.753	0.195344	keep_15//des_0.3//nrep_10//nfol_5//ncom_5//edge_0.8
CRC (Vogtmann, 2016)	module2	13	0.718	0.668	0.024	0.159478	0.113886	0.0212035	0.753	0.195344	keep_15//des_0.3//nrep_10//nfol_5//ncom_5//edge_0.8
CRC (Vogtmann, 2016)	module3	6	0.663	0.66	0.022	0.349279	0.113805	0.0375197	0.753	0.195344	keep_15//des_0.3//nrep_10//nfol_5//ncom_5//edge_0.8
CRC (Wirbel, 2018)	module1	13	0.791	0.653	0.032	0.383587	0.105217	0.0172059	0.814	0.142145	keep_10//des_0.3//nrep_10//nfol_5//ncom_5//edge_0.8
CRC (Wirbel, 2018)	module2	2	0.72	0.645	0.032	0.230328	0.107191	0.0812473	0.814	0.142145	keep_10//des_0.3//nrep_10//nfol_5//ncom_5//edge_0.8
CRC (Wirbel, 2018)	module3	2	0.708	0.653	0.034	0.241949	0.100651	0.0884086	0.814	0.142145	keep_10//des_0.3//nrep_10//nfol_5//ncom_5//edge_0.8
CRC (Wirbel, 2018)	module4	3	0.646	0.648	0.031	0.571786	0.0995772	0.0592885	0.814	0.142145	keep_10//des_0.3//nrep_10//nfol_5//ncom_5//edge_0.8
CRC (Yachida, 2019)	module1	7	0.722	0.629	0.021	0.282103	0.0975033	0.0329049	0.753	0.132597	keep_10//des_0.3//nrep_10//nfol_5//ncom_5//edge_0.7
CRC (Yachida, 2019)	module2	12	0.688	0.625	0.016	0.339412	0.120115	0.0241854	0.753	0.132597	keep_10//des_0.3//nrep_10//nfol_5//ncom_5//edge_0.7
CRC (Yu, 2015)	module1	15	0.775	0.625	0.015	0.235579	0.111348	0.0197543	0.767	0.143154	keep_15//des_0.3//nrep_10//nfol_5//ncom_5//edge_0.8
CRC (Yu, 2015)	module2	8	0.64	0.627	0.015	0.299576	0.109663	0.0284179	0.767	0.143154	keep_15//des_0.3//nrep_10//nfol_5//ncom_5//edge_0.8
CRC (Zeller, 2014)	module1	17	0.801	0.669	0.04	0.372686	0.11439	0.0180033	0.825	0.110301	keep_15//des_0.5//nrep_10//nfol_5//ncom_5//edge_0.8
CRC (Zeller, 2014)	module2	5	0.784	0.664	0.028	0.343625	0.120339	0.0429413	0.825	0.110301	keep_15//des_0.5//nrep_10//nfol_5//ncom_5//edge_0.8
CRC (Zeller, 2014)	module3	14	0.661	0.675	0.042	0.161118	0.11739	0.0202796	0.825	0.110301	keep_15//des_0.5//nrep_10//nfol_5//ncom_5//edge_0.8
CRC (Zeller, 2014)	module4	16	0.654	0.661	0.039	0.265564	0.111295	0.0192213	0.825	0.110301	keep_15//des_0.5//nrep_10//nfol_5//ncom_5//edge_0.8
ESRD (Wang, 2020)	module1	38	0.974	0.655	0.051	0.14762	0.0875088	0.00661702	0.972	0.0411439	keep_15//des_0.3//nrep_10//nfol_5//ncom_5//edge_0.7
ESRD (Wang, 2020)	module2	6	0.724	0.649	0.066	0.136484	0.0824265	0.0237074	0.972	0.0411439	keep_15//des_0.3//nrep_10//nfol_5//ncom_5//edge_0.7
ESRD (Wang, 2020)	module3	3	0.608	0.637	0.055	0.359745	0.0901035	0.0433167	0.972	0.0411439	keep_15//des_0.3//nrep_10//nfol_5//ncom_5//edge_0.7
ESRD (Wang, 2020)	module4	18	0.608	0.642	0.065	0.314573	0.0857634	0.0138596	0.972	0.0411439	keep_15//des_0.3//nrep_10//nfol_5//ncom_5//edge_0.7
HT (Li, 2017)	module1	12	0.687	0.632	0.017	0.38952	0.132368	0.0302661	0.541	0.156992	keep_10//des_0.5//nrep_10//nfol_5//ncom_5//edge_0.8
IGT (Karlsson, 2013)	module1	5	0.745	0.683	0.027	0.31362	0.118556	0.04055	0.677	0.236591	keep_10//des_0.3//nrep_10//nfol_5//ncom_5//edge_0.7
IGT (Karlsson, 2013)	module2	3	0.711	0.685	0.027	0.50183	0.117834	0.0742864	0.677	0.236591	keep_10//des_0.3//nrep_10//nfol_5//ncom_5//edge_0.7
IGT (Karlsson, 2013)	module3	6	0.696	0.682	0.024	0.407206	0.118785	0.0396255	0.677	0.236591	keep_10//des_0.3//nrep_10//nfol_5//ncom_5//edge_0.7
IGT (Karlsson, 2013)	module4	9	0.651	0.685	0.022	0.40199	0.121682	0.0281661	0.677	0.236591	keep_10//des_0.3//nrep_10//nfol_5//ncom_5//edge_0.7
ME-CFS (Nagy-Szakal, 2017)	module1	7	0.745	0.665	0.022	0.392958	0.116561	0.032851	0.698	0.150387	keep_10//des_0.5//nrep_10//nfol_5//ncom_5//edge_0.8
ME-CFS (Nagy-Szakal, 2017)	module2	2	0.725	0.666	0.023	0.141796	0.110704	0.0951214	0.698	0.150387	keep_10//des_0.5//nrep_10//nfol_5//ncom_5//edge_0.8
MS (MetaCardis)	module1	21	0.721	0.65	0.05	0.185902	0.0805787	0.0104858	0.681	0.125013	keep_15//des_0.5//nrep_10//nfol_5//ncom_5//edge_0.8
MS (MetaCardis)	module2	6	0.657	0.605	0.015	0.179152	0.133855	0.0481154	0.681	0.125013	keep_15//des_0.5//nrep_10//nfol_5//ncom_5//edge_0.8
MS (MetaCardis)	module3	12	0.635	0.648	0.047	0.161312	0.0793161	0.0140785	0.681	0.125013	keep_15//des_0.5//nrep_10//nfol_5//ncom_5//edge_0.8
Pre-HT (Li, 2017)	module1	6	0.719	0.66	0.023	0.225716	0.134423	0.0439715	0.726	0.168927	keep_10//des_0.5//nrep_10//nfol_5//ncom_5//edge_0.7
Pre-HT (Li, 2017)	module2	24	0.64	0.644	0.012	0.268036	0.133001	0.0237556	0.726	0.168927	keep_10//des_0.5//nrep_10//nfol_5//ncom_5//edge_0.7
Schizofrenia (Zhu, 2020)	module1	15	0.67	0.604	0.015	0.343564	0.127569	0.0250404	0.782	0.105352	keep_10//des_0.3//nrep_10//nfol_5//ncom_5//edge_0.8
Schizofrenia (Zhu, 2020)	module2	4	0.616	0.608	0.016	0.558191	0.123532	0.0687684	0.782	0.105352	keep_10//des_0.3//nrep_10//nfol_5//ncom_5//edge_0.8
Schizofrenia (Zhu, 2020)	module3	7	0.608	0.609	0.017	0.588082	0.123433	0.0374045	0.782	0.105352	keep_10//des_0.3//nrep_10//nfol_5//ncom_5//edge_0.8
STH (Rubel, 2020)	module1	9	0.726	0.612	0.021	0.298254	0.117294	0.0317757	0.809	0.109802	keep_10//des_0.5//nrep_10//nfol_5//ncom_5//edge_0.8
STH (Rubel, 2020)	module2	14	0.69	0.607	0.022	0.429915	0.116048	0.0248695	0.809	0.109802	keep_10//des_0.5//nrep_10//nfol_5//ncom_5//edge_0.8
STH (Rubel, 2020)	module3	10	0.645	0.61	0.027	0.46696	0.119267	0.0300603	0.809	0.109802	keep_10//des_0.5//nrep_10//nfol_5//ncom_5//edge_0.8
STH (Rubel, 2020)	module4	8	0.615	0.612	0.026	0.421231	0.111021	0.0329087	0.809	0.109802	keep_10//des_0.5//nrep_10//nfol_5//ncom_5//edge_0.8
T2D (Karlsson, 2013)	module1	5	0.724	0.665	0.022	0.408352	0.101927	0.0422111	0.726	0.170238	keep_15//des_0.3//nrep_10//nfol_5//ncom_5//edge_0.8
T2D (Karlsson, 2013)	module2	3	0.72	0.66	0.023	0.459621	0.102547	0.0573283	0.726	0.170238	keep_15//des_0.3//nrep_10//nfol_5//ncom_5//edge_0.8
T2D (Karlsson, 2013)	module3	4	0.666	0.66	0.022	0.373366	0.10813	0.0574826	0.726	0.170238	keep_15//des_0.3//nrep_10//nfol_5//ncom_5//edge_0.8
T2D (Karlsson, 2013)	module4	14	0.658	0.657	0.017	0.199381	0.11551	0.0198142	0.726	0.170238	keep_15//des_0.3//nrep_10//nfol_5//ncom_5//edge_0.8
T2D (MetaCardis)	module1	21	0.861	0.711	0.059	0.314369	0.101385	0.0118454	0.955	0.0520124	keep_10//des_0.5//nrep_10//nfol_5//ncom_5//edge_0.7
T2D (MetaCardis)	module2	2	0.729	0.645	0.05	0.181511	0.0703389	0.0598043	0.955	0.0520124	keep_10//des_0.5//nrep_10//nfol_5//ncom_5//edge_0.7
T2D (MetaCardis)	module3	9	0.678	0.679	0.045	0.138567	0.152402	0.0415345	0.955	0.0520124	keep_10//des_0.5//nrep_10//nfol_5//ncom_5//edge_0.7
T2D (MetaCardis)	module4	7	0.657	0.674	0.056	0.166009	0.116755	0.0340116	0.955	0.0520124	keep_10//des_0.5//nrep_10//nfol_5//ncom_5//edge_0.7
T2D (MetaCardis)	module5	5	0.609	0.67	0.04	0.715588	0.16049	0.072871	0.955	0.0520124	keep_10//des_0.5//nrep_10//nfol_5//ncom_5//edge_0.7
UC (Franzosa, 2019)	module1	27	0.908	0.765	0.045	0.395414	0.140596	0.0144872	0.885	0.119914	keep_15//des_0.5//nrep_10//nfol_5//ncom_5//edge_0.7
UC (Franzosa, 2019)	module2	9	0.809	0.71	0.041	0.314253	0.143631	0.0331472	0.885	0.119914	keep_15//des_0.5//nrep_10//nfol_5//ncom_5//edge_0.7
UC (Franzosa, 2019)	module3	29	0.725	0.764	0.046	0.200648	0.141774	0.0146899	0.885	0.119914	keep_15//des_0.5//nrep_10//nfol_5//ncom_5//edge_0.7
UC (Franzosa, 2019)	module4	8	0.703	0.714	0.045	0.334367	0.143358	0.0432279	0.885	0.119914	keep_15//des_0.5//nrep_10//nfol_5//ncom_5//edge_0.7
UC (Nielsen, 2014)	module1	5	0.757	0.637	0.018	0.222493	0.133955	0.0556235	0.677	0.174006	keep_15//des_0.5//nrep_10//nfol_5//ncom_5//edge_0.8
UC (Nielsen, 2014)	module2	3	0.664	0.638	0.018	0.255631	0.142168	0.089822	0.677	0.174006	keep_15//des_0.5//nrep_10//nfol_5//ncom_5//edge_0.8
UC (Nielsen, 2014)	module3	12	0.641	0.64	0.017	0.246333	0.129307	0.0256467	0.677	0.174006	keep_15//des_0.5//nrep_10//nfol_5//ncom_5//edge_0.8
UC (Nielsen, 2014)	module4	3	0.622	0.633	0.017	0.567906	0.118955	0.0724131	0.677	0.174006	keep_15//des_0.5//nrep_10//nfol_5//ncom_5//edge_0.8

## Sheet: S3
Data File S3: Multi-view modules - Detailed features
Dataset	Module	Feature	Feature description	Increased in?
CD (Franzosa, 2019)	module1	M__C18.neg_Cluster_2021..urobilin	[M] Urobilin (II)	healthy
CD (Franzosa, 2019)	module1	M__HILIC.neg_Cluster_0441..sebacate	[M] Sebacate	healthy
CD (Franzosa, 2019)	module1	M__HILIC.pos_Cluster_2093..urobilin.	[M] Urobilin (I)	healthy
CD (Franzosa, 2019)	module1	P__HISTSYN.PWY	[P] L-histidine biosynthesis	healthy
CD (Franzosa, 2019)	module1	P__NONMEVIPP.PWY	[P] methylerythritol phosphate pathway I	healthy
CD (Franzosa, 2019)	module1	P__PWY.6163	[P] chorismate biosynthesis from 3-dehydroquinate	healthy
CD (Franzosa, 2019)	module1	P__PWY.6292	[P] superpathway of L-cysteine biosynthesis (mammalian)	healthy
CD (Franzosa, 2019)	module1	P__PWY.6385	[P] peptidoglycan biosynthesis III (mycobacteria)	healthy
CD (Franzosa, 2019)	module1	P__PWY.6700	[P] queuosine biosynthesis I (_de novo_)	healthy
CD (Franzosa, 2019)	module1	P__PWY.7953	[P] UDP-MurNAc-pentapeptide biosynthesis III	healthy
CD (Franzosa, 2019)	module1	T__Alistipes_shahii	[T] Alistipes_shahii	healthy
CD (Franzosa, 2019)	module1	T__Asaccharobacter_celatus	[T] Asaccharobacter_celatus	healthy
CD (Franzosa, 2019)	module1	T__Coprococcus_catus	[T] Coprococcus_catus	healthy
CD (Franzosa, 2019)	module1	T__Enterorhabdus_caecimuris	[T] Enterorhabdus_caecimuris	healthy
CD (Franzosa, 2019)	module1	T__Gemmiger_formicilis	[T] Gemmiger_formicilis	healthy
CD (Franzosa, 2019)	module1	T__Roseburia_hominis	[T] Roseburia_hominis	healthy
CD (Franzosa, 2019)	module2	M__HILIC.pos_Cluster_2372..C36.2.PC.	[M] HILIC.pos_Cluster_2372..C36.2.PC.	healthy
CD (Franzosa, 2019)	module2	P__PWY.5265	[P] peptidoglycan biosynthesis II (staphylococci)	non-significant
CD (Franzosa, 2019)	module2	P__PWY.6396	[P] superpathway of 2,3-butanediol biosynthesis	non-significant
CD (Franzosa, 2019)	module2	T__Bifidobacterium_dentium	[T] Bifidobacterium_dentium	non-significant
CD (Franzosa, 2019)	module2	T__Enterococcus_faecalis	[T] Enterococcus_faecalis	non-significant
CD (Franzosa, 2019)	module2	T__Prevotella_copri	[T] Prevotella_copri	non-significant
CD (Franzosa, 2019)	module2	T__Streptococcus_lutetiensis	[T] Streptococcus_lutetiensis	non-significant
CD (Franzosa, 2019)	module2	T__Veillonella_dispar	[T] Veillonella_dispar	non-significant
CD (Franzosa, 2019)	module2	T__Veillonella_infantium	[T] Veillonella_infantium	non-significant
Cirrhosis (Qin, 2014)	module1	P__FOLSYN.PWY_Cluster193	[P] superpathway of tetrahydrofolate biosynthesis and salvage [Clustered features]	disease
Cirrhosis (Qin, 2014)	module1	P__HEME.BIOSYNTHESIS.II	[P] heme _b_ biosynthesis I (aerobic)	disease
Cirrhosis (Qin, 2014)	module1	P__HEMESYN2.PWY	[P] heme _b_ biosynthesis II (oxygen-independent)	disease
Cirrhosis (Qin, 2014)	module1	P__HOMOSER.METSYN.PWY	[P] L-methionine biosynthesis I	disease
Cirrhosis (Qin, 2014)	module1	P__MET.SAM.PWY_Cluster226	[P] superpathway of _S_-adenosyl-L-methionine biosynthesis [Clustered features]	disease
Cirrhosis (Qin, 2014)	module1	P__PWY.5347	[P] superpathway of L-methionine biosynthesis (transsulfuration)	disease
Cirrhosis (Qin, 2014)	module1	P__PWY.5837	[P] 2-carboxy-1,4-naphthoquinol biosynthesis	disease
Cirrhosis (Qin, 2014)	module1	P__PWY.5838_Cluster296	[P] superpathway of menaquinol-8 biosynthesis I [Clustered features]	disease
Cirrhosis (Qin, 2014)	module1	P__PWY.5863	[P] superpathway of phylloquinol biosynthesis	disease
Cirrhosis (Qin, 2014)	module1	P__PWY.5897_Cluster302	[P] superpathway of menaquinol-11 biosynthesis [Clustered features]	disease
Cirrhosis (Qin, 2014)	module1	P__PWY.5910_Cluster303	[P] superpathway of geranylgeranyldiphosphate biosynthesis I (via mevalonate) [Clustered features]	disease
Cirrhosis (Qin, 2014)	module1	P__PYRIDNUCSAL.PWY	[P] NAD salvage pathway I (PNC VI cycle)	disease
Cirrhosis (Qin, 2014)	module1	T__Campylobacter.concisus	[T] Campylobacter_concisus	disease
Cirrhosis (Qin, 2014)	module1	T__Haemophilus.parainfluenzae	[T] Haemophilus_parainfluenzae	disease
Cirrhosis (Qin, 2014)	module1	T__Megasphaera.micronuciformis	[T] Megasphaera_micronuciformis	disease
Cirrhosis (Qin, 2014)	module1	T__Streptococcus.gordonii	[T] Streptococcus_gordonii	disease
Cirrhosis (Qin, 2014)	module1	T__Streptococcus.mitis	[T] Streptococcus_mitis	disease
Cirrhosis (Qin, 2014)	module1	T__Streptococcus.parasanguinis	[T] Streptococcus_parasanguinis	disease
Cirrhosis (Qin, 2014)	module1	T__Streptococcus.salivarius	[T] Streptococcus_salivarius	disease
Cirrhosis (Qin, 2014)	module1	T__Veillonella.atypica	[T] Veillonella_atypica	disease
Cirrhosis (Qin, 2014)	module1	T__Veillonella.dispar	[T] Veillonella_dispar	disease
Cirrhosis (Qin, 2014)	module1	T__Veillonella.infantium	[T] Veillonella_infantium	disease
Cirrhosis (Qin, 2014)	module1	T__Veillonella.parvula	[T] Veillonella_parvula	disease
Cirrhosis (Qin, 2014)	module1	T__Veillonella.sp..T11011.6	[T] Veillonella sp T11011 6	disease
Cirrhosis (Qin, 2014)	module2	P__AST.PWY	[P] L-arginine degradation II (AST pathway)	disease
Cirrhosis (Qin, 2014)	module2	P__CATECHOL.ORTHO.CLEAVAGE.PWY_Cluster178	[P] catechol degradation to &beta;-ketoadipate [Clustered features]	disease
Cirrhosis (Qin, 2014)	module2	P__ECASYN.PWY	[P] enterobacterial common antigen biosynthesis	disease
Cirrhosis (Qin, 2014)	module2	P__GOLPDLCAT.PWY	[P] SP of glycerol deg. to 1,3-propanediol	disease
Cirrhosis (Qin, 2014)	module2	P__P221.PWY	[P] octane oxidation	disease
Cirrhosis (Qin, 2014)	module2	P__PROTOCATECHUATE.ORTHO.CLEAVAGE.PWY_Cluster256	[P] protocatechuate degradation II [Clustered features]	disease
Cirrhosis (Qin, 2014)	module2	P__PWY.3801	[P] sucrose degradation II (sucrose synthase)	disease
Cirrhosis (Qin, 2014)	module2	P__PWY.6182_Cluster320	[P] superpathway of salicylate degradation [Clustered features]	disease
Cirrhosis (Qin, 2014)	module2	P__PWY.6562	[P] norspermidine biosynthesis	disease
Cirrhosis (Qin, 2014)	module2	P__PWY.7013	[P] (S)-propane-1,2-diol degradation	disease
Cirrhosis (Qin, 2014)	module2	P__REDCITCYC	[P] TCA cycle VI (Helicobacter)	disease
Cirrhosis (Qin, 2014)	module2	P__THREOCAT.PWY	[P] superpathway of L-threonine metabolism	disease
Cirrhosis (Qin, 2014)	module2	T__Klebsiella.pneumoniae	[T] Klebsiella_pneumoniae	disease
Cirrhosis (Qin, 2014)	module2	T__Klebsiella.quasipneumoniae	[T] Klebsiella_quasipneumoniae	disease
Cirrhosis (Qin, 2014)	module2	T__Klebsiella.variicola	[T] Klebsiella_variicola	disease
Cirrhosis (Qin, 2014)	module3	P__ASPASN.PWY	[P] superpathway of L-aspartate and L-asparagine biosynthesis	non-significant
Cirrhosis (Qin, 2014)	module3	P__PWY.1269	[P] CMP-3-deoxy-D-manno-octulosonate biosynthesis	non-significant
Cirrhosis (Qin, 2014)	module3	P__PWY.2941	[P] L-lysine biosynthesis II	disease
Cirrhosis (Qin, 2014)	module3	P__PWY.6126	[P] superpathway of adenosine nucleotides _de novo_ biosynthesis II	non-significant
Cirrhosis (Qin, 2014)	module3	P__PWY.6478	[P] GDP-D-_glycero_-&alpha;-D-_manno_-heptose biosynthesis	disease
Cirrhosis (Qin, 2014)	module3	P__PWY.7200	[P] superpathway of pyrimidine deoxyribonucleoside salvage	non-significant
Cirrhosis (Qin, 2014)	module3	P__PWY.7229	[P] superpathway of adenosine nucleotides _de novo_ biosynthesis I	non-significant
Cirrhosis (Qin, 2014)	module3	P__PWY0.1586	[P] peptidoglycan maturation (_meso_-diaminopimelate containing)	disease
Cirrhosis (Qin, 2014)	module3	T__.Clostridium..symbiosum	[T] Clostridium symbiosum	disease
Cirrhosis (Qin, 2014)	module3	T__Adlercreutzia.equolifaciens	[T] Adlercreutzia_equolifaciens	healthy
Cirrhosis (Qin, 2014)	module3	T__Anaerobutyricum.hallii	[T] Anaerobutyricum_hallii	healthy
Cirrhosis (Qin, 2014)	module3	T__Bacteroides.thetaiotaomicron	[T] Bacteroides_thetaiotaomicron	non-significant
Cirrhosis (Qin, 2014)	module3	T__Coprococcus.catus	[T] Coprococcus_catus	healthy
Cirrhosis (Qin, 2014)	module3	T__Dialister.sp..CAG.357	[T] Dialister sp CAG 357	healthy
Cirrhosis (Qin, 2014)	module3	T__Parabacteroides.distasonis	[T] Parabacteroides_distasonis	non-significant
Cirrhosis (Qin, 2014)	module3	T__Prevotella.copri	[T] Prevotella_copri	non-significant
CRC (Feng, 2015)	module1	P__GLYCOGENSYNTH.PWY	[P] glycogen biosynthesis I (from ADP-D-Glucose)	healthy
CRC (Feng, 2015)	module1	P__P108.PWY	[P] pyruvate fermentation to propanoate I	disease
CRC (Feng, 2015)	module1	P__PWY.4984	[P] urea cycle	disease
CRC (Feng, 2015)	module1	P__PWY.5100	[P] pyruvate fermentation to acetate and lactate II	healthy
CRC (Feng, 2015)	module1	P__PWY.5154	[P] L-arginine biosynthesis III	disease
CRC (Feng, 2015)	module1	P__PWY.5973	[P] cis-vaccenate biosynthesis	disease
CRC (Feng, 2015)	module1	P__PWY.7663	[P] gondoate biosynthesis (anaerobic)	disease
CRC (Feng, 2015)	module1	P__PWY.841	[P] SP of purine nucleotides (de novo) biosynthesis I	disease
CRC (Feng, 2015)	module1	P__PWY0.845	[P] SP of pyridoxal 5'-phosphate biosynthesis/salvage	disease
CRC (Feng, 2015)	module1	P__PYRIDOXSYN.PWY	[P] pyridoxal 5'-phosphate biosynthesis I	disease
CRC (Feng, 2015)	module1	P__THISYN.PWY	[P] SP of thiamine diphosphate biosynthesis I	disease
CRC (Feng, 2015)	module1	T__Anaerostipes.hadrus	[T] Anaerostipes_hadrus	healthy
CRC (Feng, 2015)	module1	T__Bacteroides.ovatus	[T] Bacteroides_ovatus	disease
CRC (Feng, 2015)	module1	T__Bacteroides.uniformis	[T] Bacteroides_uniformis	non-significant
CRC (Feng, 2015)	module1	T__Bacteroides.xylanisolvens	[T] Bacteroides_xylanisolvens	disease
CRC (Feng, 2015)	module1	T__Butyricimonas.virosa	[T] Butyricimonas_virosa	disease
CRC (Feng, 2015)	module1	T__Fusicatenibacter.saccharivorans	[T] Fusicatenibacter_saccharivorans	healthy
CRC (Feng, 2015)	module1	T__Lawsonibacter.asaccharolyticus	[T] Lawsonibacter_asaccharolyticus	disease
CRC (Feng, 2015)	module1	T__Odoribacter.splanchnicus	[T] Odoribacter_splanchnicus	disease
CRC (Feng, 2015)	module1	T__Parabacteroides.distasonis	[T] Parabacteroides_distasonis	disease
CRC (Feng, 2015)	module2	P__PWY.5101_Cluster287	[P] L-isoleucine biosynthesis II [Clustered features]	non-significant
CRC (Feng, 2015)	module2	P__PWY.6700	[P] queuosine biosynthesis I (_de novo_)	non-significant
CRC (Feng, 2015)	module2	P__PWY0.1261	[P] peptidoglycan recycling I	non-significant
CRC (Feng, 2015)	module2	P__RUMP.PWY	[P] formaldehyde oxidation I	non-significant
CRC (Feng, 2015)	module2	T__Bacteroides.galacturonicus	[T] Bacteroides_galacturonicus	disease
CRC (Feng, 2015)	module2	T__Catenibacterium.mitsuokai	[T] Catenibacterium_mitsuokai	non-significant
CRC (Feng, 2015)	module2	T__Gemella.morbillorum	[T] Gemella_morbillorum	disease
CRC (Feng, 2015)	module2	T__Oscillibacter.sp..CAG.241	[T] Oscillibacter sp CAG 241	disease
CRC (Feng, 2015)	module2	T__Parvimonas.micra	[T] Parvimonas_micra	disease
CRC (Feng, 2015)	module3	P__PWY.6284	[P] SP of unsaturated fatty acids biosynthesis (E. coli)	non-significant
CRC (Feng, 2015)	module3	P__PWY.6285	[P] superpathway of fatty acids biosynthesis (_E. coli_)	disease
CRC (Feng, 2015)	module3	P__PWY.6612	[P] superpathway of tetrahydrofolate biosynthesis	non-significant
CRC (Feng, 2015)	module3	T__.Eubacterium..rectale	[T] Eubacterium rectale	non-significant
CRC (Feng, 2015)	module3	T__.Ruminococcus..torques	[T] Ruminococcus torques	non-significant
CRC (Feng, 2015)	module3	T__Escherichia.coli	[T] Escherichia_coli	disease
CRC (Feng, 2015)	module3	T__Ruminococcaceae.bacterium.D16	[T] Ruminococcaceae bacterium D16	disease
CRC (Vogtmann, 2016)	module1	P__OANTIGEN.PWY	[P] _O_-antigen building blocks biosynthesis (_E. coli_)	healthy
CRC (Vogtmann, 2016)	module1	P__PWY.6126	[P] superpathway of adenosine nucleotides _de novo_ biosynthesis II	non-significant
CRC (Vogtmann, 2016)	module1	P__PWY.6700	[P] queuosine biosynthesis I (_de novo_)	healthy
CRC (Vogtmann, 2016)	module1	P__PWY.7220_Cluster376	[P] adenosine deoxyribonucleotides _de novo_ biosynthesis II [Clustered features]	disease
CRC (Vogtmann, 2016)	module1	P__PWY.7229	[P] superpathway of adenosine nucleotides _de novo_ biosynthesis I	non-significant
CRC (Vogtmann, 2016)	module1	P__PWY0.1261	[P] peptidoglycan recycling I	non-significant
CRC (Vogtmann, 2016)	module1	P__UDPNAGSYN.PWY	[P] UDP-_N_-acetyl-D-glucosamine biosynthesis I	healthy
CRC (Vogtmann, 2016)	module1	T__.Clostridium..leptum	[T] Clostridium leptum	non-significant
CRC (Vogtmann, 2016)	module1	T__Bacteroides.nordii	[T] Bacteroides_nordii	non-significant
CRC (Vogtmann, 2016)	module1	T__Eggerthella.lenta	[T] Eggerthella_lenta	non-significant
CRC (Vogtmann, 2016)	module1	T__Firmicutes.bacterium.CAG.95	[T] Firmicutes bacterium CAG 95	non-significant
CRC (Vogtmann, 2016)	module1	T__Ruthenibacterium.lactatiformans	[T] Ruthenibacterium_lactatiformans	non-significant
CRC (Vogtmann, 2016)	module2	P__KETOGLUCONMET.PWY	[P] ketogluconate metabolism	non-significant
CRC (Vogtmann, 2016)	module2	P__METHGLYUT.PWY	[P] superpathway of methylglyoxal degradation	disease
CRC (Vogtmann, 2016)	module2	P__PWY.5189	[P] tetrapyrrole biosynthesis II (from glycine)	disease
CRC (Vogtmann, 2016)	module2	P__PWY.5747_Cluster302	[P] 2-methylcitrate cycle II [Clustered features]	disease
CRC (Vogtmann, 2016)	module2	P__PWY.5920	[P] superpathway of heme _b_ biosynthesis from glycine	non-significant
CRC (Vogtmann, 2016)	module2	T__Escherichia.coli	[T] Escherichia_coli	disease
CRC (Vogtmann, 2016)	module2	T__Phocaeicola.dorei	[T] Phocaeicola_dorei	non-significant
CRC (Vogtmann, 2016)	module2	T__Rothia.mucilaginosa	[T] Rothia_mucilaginosa	non-significant
CRC (Vogtmann, 2016)	module2	T__Streptococcus.gordonii	[T] Streptococcus_gordonii	non-significant
CRC (Vogtmann, 2016)	module2	T__Streptococcus.oralis	[T] Streptococcus_oralis	non-significant
CRC (Vogtmann, 2016)	module2	T__Turicibacter.sanguinis	[T] Turicibacter_sanguinis	non-significant
CRC (Vogtmann, 2016)	module2	T__Veillonella.atypica	[T] Veillonella_atypica	non-significant
CRC (Vogtmann, 2016)	module2	T__Veillonella.dispar	[T] Veillonella_dispar	non-significant
CRC (Vogtmann, 2016)	module3	P__PENTOSE.P.PWY	[P] pentose phosphate pathway	non-significant
CRC (Vogtmann, 2016)	module3	P__PWY.6749	[P] CMP-legionaminate biosynthesis I	non-significant
CRC (Vogtmann, 2016)	module3	T__.Clostridium..innocuum	[T] Clostridium innocuum	non-significant
CRC (Vogtmann, 2016)	module3	T__Blautia.producta	[T] Blautia_producta	non-significant
CRC (Vogtmann, 2016)	module3	T__Erysipelatoclostridium.ramosum	[T] Erysipelatoclostridium_ramosum	non-significant
CRC (Vogtmann, 2016)	module3	T__Hungatella.hathewayi	[T] Hungatella_hathewayi	non-significant
CRC (Wirbel, 2018)	module1	P__COBALSYN.PWY	[P] SP of adenosylcobalamin salvage from cobinamide I	healthy
CRC (Wirbel, 2018)	module1	P__GALACT.GLUCUROCAT.PWY	[P] superpathway of hexuronide and hexuronate degradation	healthy
CRC (Wirbel, 2018)	module1	P__GALACTUROCAT.PWY	[P] D-galacturonate degradation I	healthy
CRC (Wirbel, 2018)	module1	P__GLUCUROCAT.PWY	[P] superpathway of &beta;-D-glucuronosides degradation	healthy
CRC (Wirbel, 2018)	module1	P__GLUTORN.PWY	[P] L-ornithine biosynthesis I	healthy
CRC (Wirbel, 2018)	module1	P__PWY.5177	[P] glutaryl-CoA degradation	healthy
CRC (Wirbel, 2018)	module1	P__PWY.6507	[P] 4-deoxy-L-_threo_-hex-4-enopyranuronate degradation	healthy
CRC (Wirbel, 2018)	module1	P__PWY.7242	[P] D-fructuronate degradation	healthy
CRC (Wirbel, 2018)	module1	T__.Clostridium..symbiosum	[T] Clostridium symbiosum	disease
CRC (Wirbel, 2018)	module1	T__Agathobaculum.butyriciproducens	[T] Agathobaculum_butyriciproducens	healthy
CRC (Wirbel, 2018)	module1	T__Butyricimonas.virosa	[T] Butyricimonas_virosa	non-significant
CRC (Wirbel, 2018)	module1	T__Faecalibacterium.prausnitzii	[T] Faecalibacterium_prausnitzii	healthy
CRC (Wirbel, 2018)	module1	T__Oscillibacter.sp..57_20	[T] Oscillibacter sp 57_20	healthy
CRC (Wirbel, 2018)	module2	P__ILEUSYN.PWY	[P] L-isoleucine biosynthesis I (from threonine)	healthy
CRC (Wirbel, 2018)	module2	T__Prevotella.copri	[T] Prevotella_copri	healthy
CRC (Wirbel, 2018)	module3	P__PWY.7220_Cluster352	[P] adenosine deoxyribonucleotides _de novo_ biosynthesis II [Clustered features]	disease
CRC (Wirbel, 2018)	module3	T__Anaerobutyricum.hallii	[T] Anaerobutyricum_hallii	non-significant
CRC (Wirbel, 2018)	module4	P__ARGDEG.PWY_Cluster172	[P] superpathway of L-arginine, putrescine, and 4-aminobutanoate degradation [Clustered features]	non-significant
CRC (Wirbel, 2018)	module4	P__PWY.7046	[P] 4-coumarate degradation (anaerobic)	non-significant
CRC (Wirbel, 2018)	module4	T__Escherichia.coli	[T] Escherichia_coli	non-significant
CRC (Yachida, 2019)	module1	M__C00079_Phe	[M] C00079_Phe	disease
CRC (Yachida, 2019)	module1	M__C00123_Leu	[M] C00123_Leu	disease
CRC (Yachida, 2019)	module1	M__C00183_Val	[M] C00183_Val	disease
CRC (Yachida, 2019)	module1	M__Cysteine.glutathione.disulphide..Divalent	[M] Cysteine.glutathione.disulphide..Divalent	non-significant
CRC (Yachida, 2019)	module1	T__Gemella.morbillorum	[T] Gemella_morbillorum	disease
CRC (Yachida, 2019)	module1	T__Peptostreptococcus.anaerobius	[T] Peptostreptococcus_anaerobius	disease
CRC (Yachida, 2019)	module1	T__Peptostreptococcus.stomatis	[T] Peptostreptococcus_stomatis	disease
CRC (Yachida, 2019)	module2	M__C00612_N1.Acetylspermidine	[M] C00612_N1.Acetylspermidine	healthy
CRC (Yachida, 2019)	module2	M__C03793_N6.N6.N6.Trimethyllysine	[M] C03793_N6.N6.N6.Trimethyllysine	healthy
CRC (Yachida, 2019)	module2	M__C05135_4..beta.Acetylaminoethyl.imidazole	[M] C05135_4..beta.Acetylaminoethyl.imidazole	healthy
CRC (Yachida, 2019)	module2	M__C16741_5.Hydroxylysine	[M] C16741_5.Hydroxylysine	healthy
CRC (Yachida, 2019)	module2	M__N1.N8.Diacetylspermidine	[M] N1.N8.Diacetylspermidine	healthy
CRC (Yachida, 2019)	module2	P__GLYCOCAT.PWY	[P] glycogen degradation I	disease
CRC (Yachida, 2019)	module2	P__PWY.6969	[P] TCA cycle V (2-oxoglutarate synthase)	disease
CRC (Yachida, 2019)	module2	P__PWY.7254	[P] TCA cycle VII (acetate-producers)	non-significant
CRC (Yachida, 2019)	module2	T__Clostridium.viride	[T] Clostridium_viride	disease
CRC (Yachida, 2019)	module2	T__Oscillibacter.ruminantium_Cluster348	[T] Oscillibacter_ruminantium [Clustered features]	non-significant
CRC (Yachida, 2019)	module2	T__Papillibacter.cinnamivorans	[T] Papillibacter_cinnamivorans	disease
CRC (Yachida, 2019)	module2	T__Pseudoflavonifractor.capillosus	[T] Pseudoflavonifractor_capillosus	disease
CRC (Yu, 2015)	module1	P__COBALSYN.PWY	[P] SP of adenosylcobalamin salvage from cobinamide I	healthy
CRC (Yu, 2015)	module1	P__GLUCUROCAT.PWY	[P] superpathway of &beta;-D-glucuronosides degradation	healthy
CRC (Yu, 2015)	module1	P__P162.PWY	[P] L-glutamate degradation V (via hydroxyglutarate)	disease
CRC (Yu, 2015)	module1	P__P163.PWY	[P] L-lysine fermentation to acetate and butanoate	disease
CRC (Yu, 2015)	module1	P__PWY.5177	[P] glutaryl-CoA degradation	non-significant
CRC (Yu, 2015)	module1	P__PWY.6317	[P] D-galactose degradation I (Leloir pathway)	healthy
CRC (Yu, 2015)	module1	P__PWY.6588	[P] pyruvate fermentation to acetone	disease
CRC (Yu, 2015)	module1	T__.Clostridium..symbiosum	[T] Clostridium symbiosum	disease
CRC (Yu, 2015)	module1	T__Alistipes.indistinctus	[T] Alistipes_indistinctus	disease
CRC (Yu, 2015)	module1	T__Dialister.pneumosintes	[T] Dialister_pneumosintes	disease
CRC (Yu, 2015)	module1	T__Eisenbergiella.massiliensis	[T] Eisenbergiella_massiliensis	disease
CRC (Yu, 2015)	module1	T__Enterocloster.citroniae	[T] Enterocloster_citroniae	disease
CRC (Yu, 2015)	module1	T__Eubacterium.ventriosum	[T] Eubacterium_ventriosum	healthy
CRC (Yu, 2015)	module1	T__Faecalibacterium.prausnitzii	[T] Faecalibacterium_prausnitzii	healthy
CRC (Yu, 2015)	module1	T__Fusicatenibacter.saccharivorans	[T] Fusicatenibacter_saccharivorans	healthy
CRC (Yu, 2015)	module2	P__LACTOSECAT.PWY	[P] lactose and galactose degradation I	non-significant
CRC (Yu, 2015)	module2	P__P164.PWY	[P] purine nucleobases degradation I (anaerobic)	disease
CRC (Yu, 2015)	module2	P__PROPFERM.PWY	[P] superpathway of L-alanine fermentation (Stickland reaction)	disease
CRC (Yu, 2015)	module2	P__PWY.5973	[P] cis-vaccenate biosynthesis	non-significant
CRC (Yu, 2015)	module2	P__PWY.7663	[P] gondoate biosynthesis (anaerobic)	non-significant
CRC (Yu, 2015)	module2	T__Collinsella.aerofaciens	[T] Collinsella_aerofaciens	disease
CRC (Yu, 2015)	module2	T__Dorea.formicigenerans	[T] Dorea_formicigenerans	disease
CRC (Yu, 2015)	module2	T__Proteobacteria.bacterium.CAG.139	[T] Proteobacteria bacterium CAG 139	non-significant
CRC (Zeller, 2014)	module1	P__ARGSYN.PWY_Cluster203	[P] L-arginine biosynthesis I (via L-ornithine) [Clustered features]	healthy
CRC (Zeller, 2014)	module1	P__ARGSYNBSUB.PWY	[P] L-arginine biosynthesis II (acetyl cycle)	healthy
CRC (Zeller, 2014)	module1	P__ARO.PWY	[P] chorismate biosynthesis I	healthy
CRC (Zeller, 2014)	module1	P__COMPLETE.ARO.PWY	[P] superpathway of aromatic amino acid biosynthesis	healthy
CRC (Zeller, 2014)	module1	P__GLUTORN.PWY	[P] L-ornithine biosynthesis I	healthy
CRC (Zeller, 2014)	module1	P__GLYCOGENSYNTH.PWY	[P] glycogen biosynthesis I (from ADP-D-Glucose)	healthy
CRC (Zeller, 2014)	module1	P__HISDEG.PWY	[P] L-histidine degradation I	disease
CRC (Zeller, 2014)	module1	P__PWY.6151	[P] _S_-adenosyl-L-methionine salvage I	healthy
CRC (Zeller, 2014)	module1	P__PWY.6317	[P] D-galactose degradation I (Leloir pathway)	healthy
CRC (Zeller, 2014)	module1	P__TRPSYN.PWY	[P] L-tryptophan biosynthesis	healthy
CRC (Zeller, 2014)	module1	T__.Clostridium..symbiosum	[T] Clostridium symbiosum	disease
CRC (Zeller, 2014)	module1	T__.Eubacterium..rectale	[T] Eubacterium rectale	healthy
CRC (Zeller, 2014)	module1	T__Anaerobutyricum.hallii	[T] Anaerobutyricum_hallii	healthy
CRC (Zeller, 2014)	module1	T__Coprococcus.eutactus	[T] Coprococcus_eutactus	non-significant
CRC (Zeller, 2014)	module1	T__Fusicatenibacter.saccharivorans	[T] Fusicatenibacter_saccharivorans	healthy
CRC (Zeller, 2014)	module1	T__Lachnospira.eligens	[T] Lachnospira_eligens	healthy
CRC (Zeller, 2014)	module1	T__Ruminococcus.bromii	[T] Ruminococcus_bromii	healthy
CRC (Zeller, 2014)	module2	P__P162.PWY	[P] L-glutamate degradation V (via hydroxyglutarate)	disease
CRC (Zeller, 2014)	module2	T__Fusobacterium.nucleatum	[T] Fusobacterium_nucleatum	disease
CRC (Zeller, 2014)	module2	T__Gemella.morbillorum	[T] Gemella_morbillorum	disease
CRC (Zeller, 2014)	module2	T__Peptostreptococcus.stomatis	[T] Peptostreptococcus_stomatis	disease
CRC (Zeller, 2014)	module2	T__Solobacterium.moorei	[T] Solobacterium_moorei	non-significant
CRC (Zeller, 2014)	module3	P__P161.PWY	[P] acetylene degradation (anaerobic)	disease
CRC (Zeller, 2014)	module3	P__P164.PWY	[P] purine nucleobases degradation I (anaerobic)	non-significant
CRC (Zeller, 2014)	module3	P__P221.PWY	[P] octane oxidation	disease
CRC (Zeller, 2014)	module3	P__PWY.6876	[P] isopropanol biosynthesis (engineered)	disease
CRC (Zeller, 2014)	module3	P__PWY.7003	[P] glycerol degradation to butanol	non-significant
CRC (Zeller, 2014)	module3	P__PWY.7013	[P] (S)-propane-1,2-diol degradation	non-significant
CRC (Zeller, 2014)	module3	T__.Clostridium..innocuum	[T] Clostridium innocuum	non-significant
CRC (Zeller, 2014)	module3	T__.Ruminococcus..gnavus	[T] Ruminococcus gnavus	non-significant
CRC (Zeller, 2014)	module3	T__Bifidobacterium.dentium	[T] Bifidobacterium_dentium	non-significant
CRC (Zeller, 2014)	module3	T__Enterocloster.bolteae	[T] Enterocloster_bolteae	non-significant
CRC (Zeller, 2014)	module3	T__Enterocloster.clostridioformis	[T] Enterocloster_clostridioformis	non-significant
CRC (Zeller, 2014)	module3	T__Flavonifractor.plautii	[T] Flavonifractor_plautii	disease
CRC (Zeller, 2014)	module3	T__Hafnia.alvei	[T] Hafnia_alvei	non-significant
CRC (Zeller, 2014)	module3	T__Hungatella.hathewayi	[T] Hungatella_hathewayi	disease
CRC (Zeller, 2014)	module4	P__DAPLYSINESYN.PWY	[P] L-lysine biosynthesis I	non-significant
CRC (Zeller, 2014)	module4	P__GLYCOCAT.PWY	[P] glycogen degradation I	non-significant
CRC (Zeller, 2014)	module4	P__NONMEVIPP.PWY	[P] methylerythritol phosphate pathway I	healthy
CRC (Zeller, 2014)	module4	P__P124.PWY	[P] glucose fermentation to lactic acid (Bifidobacteria)	non-significant
CRC (Zeller, 2014)	module4	P__P4.PWY	[P] superpathway of L-lysine, L-threonine and L-methionine biosynthesis I	non-significant
CRC (Zeller, 2014)	module4	P__PWY.5384	[P] sucrose degradation IV (sucrose phosphorylase)	non-significant
CRC (Zeller, 2014)	module4	P__PWY.5913	[P] partial TCA cycle (obligate autotrophs)	non-significant
CRC (Zeller, 2014)	module4	P__PWY.622	[P] starch biosynthesis	non-significant
CRC (Zeller, 2014)	module4	P__PWY.7209	[P] superpathway of pyrimidine ribonucleosides degradation	non-significant
CRC (Zeller, 2014)	module4	P__PWY.7560	[P] methylerythritol phosphate pathway II	healthy
CRC (Zeller, 2014)	module4	P__PWY0.781	[P] aspartate superpathway	non-significant
CRC (Zeller, 2014)	module4	T__.Ruminococcus..lactaris	[T] Ruminococcus lactaris	non-significant
CRC (Zeller, 2014)	module4	T__Bifidobacterium.adolescentis	[T] Bifidobacterium_adolescentis	non-significant
CRC (Zeller, 2014)	module4	T__Bifidobacterium.longum	[T] Bifidobacterium_longum	healthy
CRC (Zeller, 2014)	module4	T__Bifidobacterium.pseudocatenulatum	[T] Bifidobacterium_pseudocatenulatum	non-significant
CRC (Zeller, 2014)	module4	T__Dorea.longicatena	[T] Dorea_longicatena	non-significant
ESRD (Wang, 2020)	module1	M__....Menthone	[M] ....Menthone	disease
ESRD (Wang, 2020)	module1	M__1.3.Cyclohexadiene..5..1.5.dimethyl.4.hexenyl..2.methyl....S..R..S....	[M] 1.3.Cyclohexadiene..5..1.5.dimethyl.4.hexenyl..2.methyl....S..R..S....	disease
ESRD (Wang, 2020)	module1	M__1.7.Di.3.ethylphenyl..2.2.4.4.6.6.hexamethyl.1.3.5.7.tetraoxa.2.4.6.trisilaheptane	[M] 1.7.Di.3.ethylphenyl..2.2.4.4.6.6.hexamethyl.1.3.5.7.tetraoxa.2.4.6.trisilaheptane	healthy
ESRD (Wang, 2020)	module1	M__2.Butanone..3.methyl.	[M] 2.Butanone..3.methyl.	disease
ESRD (Wang, 2020)	module1	M__2.Heptanone..5.methyl.	[M] 2.Heptanone..5.methyl.	disease
ESRD (Wang, 2020)	module1	M__2.Oxohexane	[M] 2.Oxohexane	disease
ESRD (Wang, 2020)	module1	M__Benzaldehyde..3.chloro.5.methoxy.4...4.methylphenyl.methoxy..	[M] Benzaldehyde..3.chloro.5.methoxy.4...4.methylphenyl.methoxy..	disease
ESRD (Wang, 2020)	module1	M__Benzene..1.ethyl.4.methyl.	[M] Benzene..1.ethyl.4.methyl.	healthy
ESRD (Wang, 2020)	module1	M__Butanoic.acid..butyl.ester	[M] Butanoic.acid..butyl.ester	healthy
ESRD (Wang, 2020)	module1	M__Ethanol..1..2.butoxyethoxy..	[M] Ethanol..1..2.butoxyethoxy..	healthy
ESRD (Wang, 2020)	module1	M__Oxime...methoxy.phenyl._	[M] Oxime...methoxy.phenyl._	disease
ESRD (Wang, 2020)	module1	M__Pentadecanal	[M] Pentadecanal	healthy
ESRD (Wang, 2020)	module1	M__Pentanal..2.4.dimethyl.	[M] Pentanal..2.4.dimethyl.	disease
ESRD (Wang, 2020)	module1	M__Propionic.acid	[M] Propionic.acid	healthy
ESRD (Wang, 2020)	module1	M__Quinoline	[M] Quinoline	disease
ESRD (Wang, 2020)	module1	P__PWY.5484	[P] glycolysis II (from fructose 6-phosphate)	disease
ESRD (Wang, 2020)	module1	P__PWY.5676	[P] acetyl-CoA fermentation to butanoate	disease
ESRD (Wang, 2020)	module1	P__PWY.5686_Cluster281	[P] UMP biosynthesis I [Clustered features]	healthy
ESRD (Wang, 2020)	module1	P__PWY.6385	[P] peptidoglycan biosynthesis III (mycobacteria)	healthy
ESRD (Wang, 2020)	module1	P__PWY.6897	[P] thiamine diphosphate salvage II	healthy
ESRD (Wang, 2020)	module1	P__PWY.6901	[P] superpathway of glucose and xylose degradation	disease
ESRD (Wang, 2020)	module1	P__PWY.7237	[P] _myo_-, _chiro_- and _scyllo_-inositol degradation	healthy
ESRD (Wang, 2020)	module1	P__PWY.7953	[P] UDP-MurNAc-pentapeptide biosynthesis III	healthy
ESRD (Wang, 2020)	module1	P__PWY.8004	[P] Entner-Doudoroff pathway I	disease
ESRD (Wang, 2020)	module1	T__Coprococcus_eutactus	[T] Coprococcus_eutactus	healthy
ESRD (Wang, 2020)	module1	T__Eggerthella_lenta	[T] Eggerthella_lenta	disease
ESRD (Wang, 2020)	module1	T__Eubacterium_ramulus	[T] Eubacterium_ramulus	healthy
ESRD (Wang, 2020)	module1	T__Flavonifractor_plautii	[T] Flavonifractor_plautii	disease
ESRD (Wang, 2020)	module1	T__Gordonibacter_pamelaeae	[T] Gordonibacter_pamelaeae	disease
ESRD (Wang, 2020)	module1	T__Lachnospira_pectinoschiza	[T] Lachnospira_pectinoschiza	healthy
ESRD (Wang, 2020)	module1	T__Megamonas_funiformis	[T] Megamonas_funiformis	healthy
ESRD (Wang, 2020)	module1	T__Megamonas_hypermegale	[T] Megamonas_hypermegale	healthy
ESRD (Wang, 2020)	module1	T__Prevotella_copri	[T] Prevotella_copri	healthy
ESRD (Wang, 2020)	module1	T__Roseburia_faecis	[T] Roseburia_faecis	healthy
ESRD (Wang, 2020)	module1	T__Roseburia_intestinalis	[T] Roseburia_intestinalis	healthy
ESRD (Wang, 2020)	module1	T__Ruminococcus_callidus	[T] Ruminococcus_callidus	healthy
ESRD (Wang, 2020)	module1	T__Ruthenibacterium_lactatiformans	[T] Ruthenibacterium_lactatiformans	disease
ESRD (Wang, 2020)	module1	T__Turicimonas_muris	[T] Turicimonas_muris	healthy
ESRD (Wang, 2020)	module2	M__2.4.Imidazolidinedione..1.methyl.	[M] 2.4.Imidazolidinedione..1.methyl.	disease
ESRD (Wang, 2020)	module2	M__Dimethyl.sulfone	[M] Dimethyl.sulfone	non-significant
ESRD (Wang, 2020)	module2	M__Toluene	[M] Toluene	healthy
ESRD (Wang, 2020)	module2	P__PWY.7111	[P] pyruvate fermentation to isobutanol (engineered)	disease
ESRD (Wang, 2020)	module2	P__PWY.I9	[P] L-cysteine biosynthesis VI (reverse transsulfuration)	disease
ESRD (Wang, 2020)	module2	T__Streptococcus_salivarius	[T] Streptococcus_salivarius	non-significant
ESRD (Wang, 2020)	module3	M__2.Tetradecanone	[M] 2.Tetradecanone	non-significant
ESRD (Wang, 2020)	module3	P__PWY.5941	[P] glycogen degradation II	non-significant
ESRD (Wang, 2020)	module3	T__Fusicatenibacter_saccharivorans	[T] Fusicatenibacter_saccharivorans	healthy
ESRD (Wang, 2020)	module4	M__.S..3.4.Dimethylpentanol	[M] .S..3.4.Dimethylpentanol	disease
ESRD (Wang, 2020)	module4	M__1.Hexadecanol	[M] 1.Hexadecanol	disease
ESRD (Wang, 2020)	module4	M__13.Methyltetradecanal	[M] 13.Methyltetradecanal	non-significant
ESRD (Wang, 2020)	module4	M__5.Tetradecene...E..	[M] 5.Tetradecene...E..	non-significant
ESRD (Wang, 2020)	module4	M__Cyclohexanol..4.ethenyl.4.methyl.3..1.methylethenyl..	[M] Cyclohexanol..4.ethenyl.4.methyl.3..1.methylethenyl..	non-significant
ESRD (Wang, 2020)	module4	M__E.2.Hexadecacen.1.ol	[M] E.2.Hexadecacen.1.ol	non-significant
ESRD (Wang, 2020)	module4	M__n.Pentadecanol	[M] n.Pentadecanol	non-significant
ESRD (Wang, 2020)	module4	M__Octadecane	[M] Octadecane	non-significant
ESRD (Wang, 2020)	module4	M__Octadecanol	[M] Octadecanol	disease
ESRD (Wang, 2020)	module4	P__PWY.6969	[P] TCA cycle V (2-oxoglutarate synthase)	non-significant
ESRD (Wang, 2020)	module4	P__PWY.7220_Cluster354	[P] adenosine deoxyribonucleotides _de novo_ biosynthesis II [Clustered features]	disease
ESRD (Wang, 2020)	module4	P__TRNA.CHARGING.PWY	[P] tRNA charging	healthy
ESRD (Wang, 2020)	module4	T__Alistipes_putredinis	[T] Alistipes_putredinis	non-significant
ESRD (Wang, 2020)	module4	T__Barnesiella_intestinihominis	[T] Barnesiella_intestinihominis	non-significant
ESRD (Wang, 2020)	module4	T__Eubacterium_siraeum	[T] Eubacterium_siraeum	disease
ESRD (Wang, 2020)	module4	T__Faecalibacterium_prausnitzii	[T] Faecalibacterium_prausnitzii	non-significant
ESRD (Wang, 2020)	module4	T__Odoribacter_splanchnicus	[T] Odoribacter_splanchnicus	non-significant
ESRD (Wang, 2020)	module4	T__Oscillibacter_sp_57_20	[T] Oscillibacter_sp_57_20	healthy
HT (Li, 2017)	module1	P__COBALSYN.PWY	[P] SP of adenosylcobalamin salvage from cobinamide I	healthy
HT (Li, 2017)	module1	P__GALACT.GLUCUROCAT.PWY	[P] superpathway of hexuronide and hexuronate degradation	healthy
HT (Li, 2017)	module1	P__GALACTUROCAT.PWY	[P] D-galacturonate degradation I	healthy
HT (Li, 2017)	module1	P__GLUCUROCAT.PWY	[P] superpathway of &beta;-D-glucuronosides degradation	healthy
HT (Li, 2017)	module1	P__PWY.6507	[P] 4-deoxy-L-_threo_-hex-4-enopyranuronate degradation	healthy
HT (Li, 2017)	module1	P__PWY0.1296	[P] purine ribonucleosides degradation	healthy
HT (Li, 2017)	module1	T__Bacteroides.intestinalis	[T] Bacteroides_intestinalis	healthy
HT (Li, 2017)	module1	T__Faecalibacterium.prausnitzii	[T] Faecalibacterium_prausnitzii	non-significant
HT (Li, 2017)	module1	T__Gemmiger.formicilis	[T] Gemmiger_formicilis	non-significant
HT (Li, 2017)	module1	T__Holdemania.filiformis	[T] Holdemania_filiformis	healthy
HT (Li, 2017)	module1	T__Prevotella.copri	[T] Prevotella_copri	non-significant
HT (Li, 2017)	module1	T__Roseburia.hominis	[T] Roseburia_hominis	healthy
IGT (Karlsson, 2013)	module1	P__PWY.5850_Cluster282	[P] superpathway of menaquinol-6 biosynthesis [Clustered features]	healthy
IGT (Karlsson, 2013)	module1	P__PWY.7254_Cluster351	[P] TCA cycle VII (acetate-producers) [Clustered features]	non-significant
IGT (Karlsson, 2013)	module1	T__Clostridium.disporicum	[T] Clostridium_disporicum	non-significant
IGT (Karlsson, 2013)	module1	T__Enterocloster.asparagiformis	[T] Enterocloster_asparagiformis	non-significant
IGT (Karlsson, 2013)	module1	T__Escherichia.coli	[T] Escherichia_coli	non-significant
IGT (Karlsson, 2013)	module2	P__P108.PWY	[P] pyruvate fermentation to propanoate I	non-significant
IGT (Karlsson, 2013)	module2	T__Alistipes.putredinis	[T] Alistipes_putredinis	non-significant
IGT (Karlsson, 2013)	module2	T__Butyricimonas.synergistica	[T] Butyricimonas_synergistica	non-significant
IGT (Karlsson, 2013)	module3	P__GOLPDLCAT.PWY	[P] SP of glycerol deg. to 1,3-propanediol	disease
IGT (Karlsson, 2013)	module3	P__HOMOSER.METSYN.PWY	[P] L-methionine biosynthesis I	non-significant
IGT (Karlsson, 2013)	module3	P__MET.SAM.PWY_Cluster214	[P] superpathway of _S_-adenosyl-L-methionine biosynthesis [Clustered features]	non-significant
IGT (Karlsson, 2013)	module3	P__PWY.5347	[P] superpathway of L-methionine biosynthesis (transsulfuration)	non-significant
IGT (Karlsson, 2013)	module3	T__Anaerostipes.hadrus	[T] Anaerostipes_hadrus	non-significant
IGT (Karlsson, 2013)	module3	T__Dorea.formicigenerans	[T] Dorea_formicigenerans	non-significant
IGT (Karlsson, 2013)	module4	P__NAGLIPASYN.PWY	[P] lipid IV[A] biosynthesis	non-significant
IGT (Karlsson, 2013)	module4	P__PWY.6147	[P] 6-hydroxymethyl-dihydropterin diphosphate biosynthesis I	non-significant
IGT (Karlsson, 2013)	module4	P__PWY.7539	[P] 6-hydroxymethyl-dihydropterin diphosphate biosynthesis III	non-significant
IGT (Karlsson, 2013)	module4	P__PWY0.845	[P] SP of pyridoxal 5'-phosphate biosynthesis/salvage	non-significant
IGT (Karlsson, 2013)	module4	P__PYRIDOXSYN.PWY	[P] pyridoxal 5'-phosphate biosynthesis I	non-significant
IGT (Karlsson, 2013)	module4	T__Bacteroides.ovatus	[T] Bacteroides_ovatus	non-significant
IGT (Karlsson, 2013)	module4	T__Bacteroides.uniformis	[T] Bacteroides_uniformis	non-significant
IGT (Karlsson, 2013)	module4	T__Bacteroides.xylanisolvens	[T] Bacteroides_xylanisolvens	non-significant
IGT (Karlsson, 2013)	module4	T__Parabacteroides.distasonis	[T] Parabacteroides_distasonis	non-significant
ME-CFS (Nagy-Szakal, 2017)	module1	P__P163.PWY	[P] L-lysine fermentation to acetate and butanoate	disease
ME-CFS (Nagy-Szakal, 2017)	module1	P__PWY.5676	[P] acetyl-CoA fermentation to butanoate	non-significant
ME-CFS (Nagy-Szakal, 2017)	module1	P__PWY.6588	[P] pyruvate fermentation to acetone	disease
ME-CFS (Nagy-Szakal, 2017)	module1	T__Anaerotruncus.colihominis	[T] Anaerotruncus_colihominis	non-significant
ME-CFS (Nagy-Szakal, 2017)	module1	T__Bilophila.wadsworthia	[T] Bilophila_wadsworthia	non-significant
ME-CFS (Nagy-Szakal, 2017)	module1	T__Flavonifractor.plautii	[T] Flavonifractor_plautii	disease
ME-CFS (Nagy-Szakal, 2017)	module1	T__Intestinimonas.butyriciproducens	[T] Intestinimonas_butyriciproducens	disease
ME-CFS (Nagy-Szakal, 2017)	module2	P__PWY.1042	[P] glycolysis IV	healthy
ME-CFS (Nagy-Szakal, 2017)	module2	T__Bacteroides.ovatus	[T] Bacteroides_ovatus	non-significant
MS (MetaCardis)	module1	P__M00079	[P] Keratan sulfate degradation	non-significant
MS (MetaCardis)	module1	P__M00376	[P] 3-Hydroxypropionate bi-cycle	non-significant
MS (MetaCardis)	module1	P__M00485	[P] KinABCDE-Spo0FA (sporulation control) two-component regulatory system	non-significant
MS (MetaCardis)	module1	P__M00698	[P] Multidrug resistance, efflux pump BpeEF-OprC	non-significant
MS (MetaCardis)	module1	S__SERUM_ABS_2_oleoylglycerol	[S] SERUM_ABS_2_oleoylglycerol	disease
MS (MetaCardis)	module1	S__SERUM_ABS_alpha_ketoglutaric_acid	[S] SERUM_ABS_alpha_ketoglutaric_acid	disease
MS (MetaCardis)	module1	S__SERUM_ABS_D_glucose_1	[S] SERUM_ABS_D_glucose_1	disease
MS (MetaCardis)	module1	S__SERUM_ABS_D_mannose_1	[S] SERUM_ABS_D_mannose_1	disease
MS (MetaCardis)	module1	S__SERUM_ABS_lactamide_1	[S] SERUM_ABS_lactamide_1	disease
MS (MetaCardis)	module1	S__SERUM_ABS_pyruvic_acid	[S] SERUM_ABS_pyruvic_acid	disease
MS (MetaCardis)	module1	S__SERUM_NMR_ABSOLUTE_Glutamic_acid	[S] SERUM_NMR_ABSOLUTE_Glutamic_acid	disease
MS (MetaCardis)	module1	S__SERUM_NMR_ABSOLUTE_Isoleucine	[S] SERUM_NMR_ABSOLUTE_Isoleucine	disease
MS (MetaCardis)	module1	S__SERUM_NMR_ABSOLUTE_Pyruvic_acid	[S] SERUM_NMR_ABSOLUTE_Pyruvic_acid	disease
MS (MetaCardis)	module1	T__Bacteroides_dorei_vulgatus	[T] Bacteroides_dorei_vulgatus	non-significant
MS (MetaCardis)	module1	T__Bilophila_wadsworthia	[T] Bilophila_wadsworthia	disease
MS (MetaCardis)	module1	T__Clostridium_bolteae	[T] Clostridium_bolteae	non-significant
MS (MetaCardis)	module1	T__motu_linkage_group_349	[T] motu_linkage_group_349	disease
MS (MetaCardis)	module1	T__motu_linkage_group_456	[T] motu_linkage_group_456	disease
MS (MetaCardis)	module1	T__Parabacteroides_merdae	[T] Parabacteroides_merdae	disease
MS (MetaCardis)	module1	T__Pseudoflavonifractor_capillosus	[T] Pseudoflavonifractor_capillosus	disease
MS (MetaCardis)	module1	T__Ruminococcus_sp__5_1_39BFAA	[T] Ruminococcus_sp__5_1_39BFAA	disease
MS (MetaCardis)	module2	P__M00189	[P] M00189 DEPRECATED PATHWAY/MODULE	disease
MS (MetaCardis)	module2	P__M00566	[P] M00566 DEPRECATED PATHWAY/MODULE	non-significant
MS (MetaCardis)	module2	T__Collinsella_aerofaciens	[T] Collinsella_aerofaciens	disease
MS (MetaCardis)	module2	T__Coprococcus_catus	[T] Coprococcus_catus	non-significant
MS (MetaCardis)	module2	T__Dorea_formicigenerans	[T] Dorea_formicigenerans	non-significant
MS (MetaCardis)	module2	T__Eubacterium_hallii	[T] Eubacterium_hallii	disease
MS (MetaCardis)	module3	P__M00127	[P] Thiamine biosynthesis, prokaryotes, AIR (+ DXP/tyrosine) => TMP/TPP	non-significant
MS (MetaCardis)	module3	P__M00207	[P] M00207 DEPRECATED PATHWAY/MODULE	healthy
MS (MetaCardis)	module3	S__SERUM_ABS_citric_acid	[S] SERUM_ABS_citric_acid	non-significant
MS (MetaCardis)	module3	S__SERUM_ABS_methyl_linolenate	[S] SERUM_ABS_methyl_linolenate	non-significant
MS (MetaCardis)	module3	S__SERUM_ABS_p_cresol	[S] SERUM_ABS_p_cresol	non-significant
MS (MetaCardis)	module3	S__SERUM_ABS_phytanic_acid	[S] SERUM_ABS_phytanic_acid	non-significant
MS (MetaCardis)	module3	S__SERUM_NMR_ABSOLUTE_3.Hydroxybutyric_acid	[S] SERUM_NMR_ABSOLUTE_3.Hydroxybutyric_acid	non-significant
MS (MetaCardis)	module3	T__motu_linkage_group_103	[T] motu_linkage_group_103	healthy
MS (MetaCardis)	module3	T__motu_linkage_group_120	[T] motu_linkage_group_120	non-significant
MS (MetaCardis)	module3	T__motu_linkage_group_206	[T] motu_linkage_group_206	non-significant
MS (MetaCardis)	module3	T__motu_linkage_group_646	[T] motu_linkage_group_646	healthy
MS (MetaCardis)	module3	T__Prevotella_copri	[T] Prevotella_copri	non-significant
Pre-HT (Li, 2017)	module1	P__CENTFERM.PWY_Cluster138	[P] pyruvate fermentation to butanoate [Clustered features]	healthy
Pre-HT (Li, 2017)	module1	P__PWY.7209	[P] superpathway of pyrimidine ribonucleosides degradation	non-significant
Pre-HT (Li, 2017)	module1	T__Actinomyces.sp..ICM47	[T] Actinomyces sp ICM47	non-significant
Pre-HT (Li, 2017)	module1	T__Bifidobacterium.pseudocatenulatum	[T] Bifidobacterium_pseudocatenulatum	non-significant
Pre-HT (Li, 2017)	module1	T__Hungatella.hathewayi	[T] Hungatella_hathewayi	non-significant
Pre-HT (Li, 2017)	module1	T__Roseburia.inulinivorans	[T] Roseburia_inulinivorans	non-significant
Pre-HT (Li, 2017)	module2	P__ANAEROFRUCAT.PWY	[P] homolactic fermentation	non-significant
Pre-HT (Li, 2017)	module2	P__CATECHOL.ORTHO.CLEAVAGE.PWY_Cluster137	[P] catechol degradation to &beta;-ketoadipate [Clustered features]	non-significant
Pre-HT (Li, 2017)	module2	P__GLYCOLYSIS	[P] glycolysis I (from glucose 6-phosphate)	non-significant
Pre-HT (Li, 2017)	module2	P__GOLPDLCAT.PWY	[P] SP of glycerol deg. to 1,3-propanediol	non-significant
Pre-HT (Li, 2017)	module2	P__P105.PWY	[P] TCA cycle IV (2-oxoglutarate decarboxylase)	non-significant
Pre-HT (Li, 2017)	module2	P__P221.PWY	[P] octane oxidation	non-significant
Pre-HT (Li, 2017)	module2	P__PROTOCATECHUATE.ORTHO.CLEAVAGE.PWY_Cluster213	[P] protocatechuate degradation II [Clustered features]	non-significant
Pre-HT (Li, 2017)	module2	P__PWY.3801	[P] sucrose degradation II (sucrose synthase)	non-significant
Pre-HT (Li, 2017)	module2	P__PWY.5484	[P] glycolysis II (from fructose 6-phosphate)	non-significant
Pre-HT (Li, 2017)	module2	P__PWY.6892	[P] Thiazole component - thiamine diphosphate biosynthesis I	non-significant
Pre-HT (Li, 2017)	module2	P__PWY.7013	[P] (S)-propane-1,2-diol degradation	non-significant
Pre-HT (Li, 2017)	module2	P__PWY.7254	[P] TCA cycle VII (acetate-producers)	non-significant
Pre-HT (Li, 2017)	module2	P__PWY0.845	[P] SP of pyridoxal 5'-phosphate biosynthesis/salvage	non-significant
Pre-HT (Li, 2017)	module2	P__REDCITCYC	[P] TCA cycle VI (Helicobacter)	non-significant
Pre-HT (Li, 2017)	module2	P__THISYN.PWY	[P] SP of thiamine diphosphate biosynthesis I	non-significant
Pre-HT (Li, 2017)	module2	T__Bacteroides.uniformis	[T] Bacteroides_uniformis	non-significant
Pre-HT (Li, 2017)	module2	T__Bilophila.wadsworthia	[T] Bilophila_wadsworthia	healthy
Pre-HT (Li, 2017)	module2	T__Clostridium.sp..CAG.58	[T] Clostridium sp CAG 58	non-significant
Pre-HT (Li, 2017)	module2	T__Firmicutes.bacterium.CAG.83	[T] Firmicutes bacterium CAG 83	non-significant
Pre-HT (Li, 2017)	module2	T__Holdemania.filiformis	[T] Holdemania_filiformis	healthy
Pre-HT (Li, 2017)	module2	T__Klebsiella.pneumoniae	[T] Klebsiella_pneumoniae	non-significant
Pre-HT (Li, 2017)	module2	T__Klebsiella.variicola	[T] Klebsiella_variicola	non-significant
Pre-HT (Li, 2017)	module2	T__Megasphaera.elsdenii	[T] Megasphaera_elsdenii	non-significant
Pre-HT (Li, 2017)	module2	T__Prevotella.copri	[T] Prevotella_copri	non-significant
Schizofrenia (Zhu, 2020)	module1	P__DAPLYSINESYN.PWY	[P] L-lysine biosynthesis I	non-significant
Schizofrenia (Zhu, 2020)	module1	P__NONMEVIPP.PWY	[P] methylerythritol phosphate pathway I	disease
Schizofrenia (Zhu, 2020)	module1	P__P124.PWY	[P] glucose fermentation to lactic acid (Bifidobacteria)	disease
Schizofrenia (Zhu, 2020)	module1	P__PWY.5121	[P] superpathway of geranylgeranyl diphosphate biosynthesis II (via MEP)	disease
Schizofrenia (Zhu, 2020)	module1	P__PWY.622	[P] starch biosynthesis	disease
Schizofrenia (Zhu, 2020)	module1	P__PWY.7209	[P] superpathway of pyrimidine ribonucleosides degradation	disease
Schizofrenia (Zhu, 2020)	module1	P__PWY.7560	[P] methylerythritol phosphate pathway II	disease
Schizofrenia (Zhu, 2020)	module1	T__.Clostridium..innocuum	[T] Clostridium innocuum	disease
Schizofrenia (Zhu, 2020)	module1	T__Bifidobacterium.bifidum	[T] Bifidobacterium_bifidum	disease
Schizofrenia (Zhu, 2020)	module1	T__Bifidobacterium.longum	[T] Bifidobacterium_longum	disease
Schizofrenia (Zhu, 2020)	module1	T__Bifidobacterium.pseudocatenulatum	[T] Bifidobacterium_pseudocatenulatum	non-significant
Schizofrenia (Zhu, 2020)	module1	T__Dorea.formicigenerans	[T] Dorea_formicigenerans	disease
Schizofrenia (Zhu, 2020)	module1	T__Eggerthella.lenta	[T] Eggerthella_lenta	non-significant
Schizofrenia (Zhu, 2020)	module1	T__Hungatella.hathewayi	[T] Hungatella_hathewayi	disease
Schizofrenia (Zhu, 2020)	module1	T__Ruthenibacterium.lactatiformans	[T] Ruthenibacterium_lactatiformans	disease
Schizofrenia (Zhu, 2020)	module2	P__FASYN.INITIAL.PWY	[P] superpathway of fatty acid biosynthesis initiation	non-significant
Schizofrenia (Zhu, 2020)	module2	P__PWY.5659	[P] GDP-mannose biosynthesis	non-significant
Schizofrenia (Zhu, 2020)	module2	T__Phocaeicola.vulgatus	[T] Phocaeicola_vulgatus	healthy
Schizofrenia (Zhu, 2020)	module2	T__Prevotella.copri	[T] Prevotella_copri	non-significant
Schizofrenia (Zhu, 2020)	module3	P__PWY.5941	[P] glycogen degradation II	non-significant
Schizofrenia (Zhu, 2020)	module3	P__PWY.6478	[P] GDP-D-_glycero_-&alpha;-D-_manno_-heptose biosynthesis	non-significant
Schizofrenia (Zhu, 2020)	module3	P__PWY.6572	[P] chondroitin sulfate degradation I (bacterial)	non-significant
Schizofrenia (Zhu, 2020)	module3	P__PWY0.845	[P] SP of pyridoxal 5'-phosphate biosynthesis/salvage	non-significant
Schizofrenia (Zhu, 2020)	module3	T__Bacteroides.ovatus	[T] Bacteroides_ovatus	non-significant
Schizofrenia (Zhu, 2020)	module3	T__Bacteroides.thetaiotaomicron	[T] Bacteroides_thetaiotaomicron	non-significant
Schizofrenia (Zhu, 2020)	module3	T__Flavonifractor.plautii	[T] Flavonifractor_plautii	disease
STH (Rubel, 2020)	module1	P__DENOVOPURINE2.PWY	[P] superpathway of purine nucleotides _de novo_ biosynthesis II	disease
STH (Rubel, 2020)	module1	P__PWY.7187	[P] pyrimidine deoxyribonucleotides _de novo_ biosynthesis II	disease
STH (Rubel, 2020)	module1	P__PWY.841	[P] SP of purine nucleotides (de novo) biosynthesis I	disease
STH (Rubel, 2020)	module1	P__PWY0.162	[P] superpathway of pyrimidine ribonucleotides _de novo_ biosynthesis	disease
STH (Rubel, 2020)	module1	T__Lachnospira.eligens	[T] Lachnospira_eligens	disease
STH (Rubel, 2020)	module1	T__Phascolarctobacterium.succinatutens	[T] Phascolarctobacterium_succinatutens	disease
STH (Rubel, 2020)	module1	T__Prevotella.copri	[T] Prevotella_copri	non-significant
STH (Rubel, 2020)	module1	T__Prevotella.sp..CAG.1092	[T] Prevotella sp CAG 1092	disease
STH (Rubel, 2020)	module1	T__Treponema.succinifaciens	[T] Treponema_succinifaciens	disease
STH (Rubel, 2020)	module2	P__COBALSYN.PWY	[P] SP of adenosylcobalamin salvage from cobinamide I	healthy
STH (Rubel, 2020)	module2	P__PENTOSE.P.PWY	[P] pentose phosphate pathway	non-significant
STH (Rubel, 2020)	module2	P__PWY.2941	[P] L-lysine biosynthesis II	healthy
STH (Rubel, 2020)	module2	P__PWY.5659	[P] GDP-mannose biosynthesis	healthy
STH (Rubel, 2020)	module2	P__PWY.5941	[P] glycogen degradation II	healthy
STH (Rubel, 2020)	module2	P__PWY.7323	[P] SP of GDP-mannose-derived O-antigen ...	non-significant
STH (Rubel, 2020)	module2	P__TEICHOICACID.PWY	[P] poly(glycerol phosphate) wall teichoic acid biosynthesis	healthy
STH (Rubel, 2020)	module2	T__Alistipes.putredinis	[T] Alistipes_putredinis	healthy
STH (Rubel, 2020)	module2	T__Alistipes.shahii	[T] Alistipes_shahii	healthy
STH (Rubel, 2020)	module2	T__Bacteroides.thetaiotaomicron	[T] Bacteroides_thetaiotaomicron	healthy
STH (Rubel, 2020)	module2	T__Bacteroides.uniformis	[T] Bacteroides_uniformis	healthy
STH (Rubel, 2020)	module2	T__Bacteroides.xylanisolvens	[T] Bacteroides_xylanisolvens	healthy
STH (Rubel, 2020)	module2	T__Fusicatenibacter.saccharivorans	[T] Fusicatenibacter_saccharivorans	healthy
STH (Rubel, 2020)	module2	T__Phocaeicola.vulgatus	[T] Phocaeicola_vulgatus	healthy
STH (Rubel, 2020)	module3	P__GALACTARDEG.PWY_Cluster138	[P] D-galactarate degradation I [Clustered features]	disease
STH (Rubel, 2020)	module3	P__GLUCARDEG.PWY	[P] _D_-glucarate degradation I	non-significant
STH (Rubel, 2020)	module3	P__GLUCOSE1PMETAB.PWY	[P] glucose and glucose-1-phosphate degradation	non-significant
STH (Rubel, 2020)	module3	P__GLYOXYLATE.BYPASS	[P] glyoxylate cycle	disease
STH (Rubel, 2020)	module3	P__P461.PWY	[P] hexitol fermentation to lactate, formate, ethanol and acetate	disease
STH (Rubel, 2020)	module3	T__Clostridium.sp..CAG.167	[T] Clostridium sp CAG 167	healthy
STH (Rubel, 2020)	module3	T__Escherichia.coli	[T] Escherichia_coli	disease
STH (Rubel, 2020)	module3	T__Klebsiella.pneumoniae	[T] Klebsiella_pneumoniae	non-significant
STH (Rubel, 2020)	module3	T__Klebsiella.quasipneumoniae	[T] Klebsiella_quasipneumoniae	non-significant
STH (Rubel, 2020)	module3	T__Klebsiella.variicola	[T] Klebsiella_variicola	non-significant
STH (Rubel, 2020)	module4	P__ARGSYN.PWY_Cluster112	[P] L-arginine biosynthesis I (via L-ornithine) [Clustered features]	non-significant
STH (Rubel, 2020)	module4	P__ARGSYNBSUB.PWY	[P] L-arginine biosynthesis II (acetyl cycle)	non-significant
STH (Rubel, 2020)	module4	P__PWY.4981	[P] L-proline biosynthesis II (from arginine)	non-significant
STH (Rubel, 2020)	module4	P__PWY0.1296	[P] purine ribonucleosides degradation	non-significant
STH (Rubel, 2020)	module4	P__PYRIDNUCSYN.PWY	[P] NAD _de novo_ biosynthesis I	non-significant
STH (Rubel, 2020)	module4	T__Firmicutes.bacterium.CAG.110	[T] Firmicutes bacterium CAG 110	disease
STH (Rubel, 2020)	module4	T__Oscillibacter.sp..57_20	[T] Oscillibacter sp 57_20	non-significant
STH (Rubel, 2020)	module4	T__Oscillibacter.sp..CAG.241	[T] Oscillibacter sp CAG 241	non-significant
T2D (Karlsson, 2013)	module1	P__PWY.6892	[P] Thiazole component - thiamine diphosphate biosynthesis I	non-significant
T2D (Karlsson, 2013)	module1	T__Alistipes.shahii	[T] Alistipes_shahii	healthy
T2D (Karlsson, 2013)	module1	T__Barnesiella.intestinihominis	[T] Barnesiella_intestinihominis	non-significant
T2D (Karlsson, 2013)	module1	T__Blautia.wexlerae	[T] Blautia_wexlerae	non-significant
T2D (Karlsson, 2013)	module1	T__Odoribacter.splanchnicus	[T] Odoribacter_splanchnicus	non-significant
T2D (Karlsson, 2013)	module2	P__P108.PWY	[P] pyruvate fermentation to propanoate I	non-significant
T2D (Karlsson, 2013)	module2	P__PWY.4984	[P] urea cycle	non-significant
T2D (Karlsson, 2013)	module2	T__Alistipes.putredinis	[T] Alistipes_putredinis	non-significant
T2D (Karlsson, 2013)	module3	P__METHGLYUT.PWY	[P] superpathway of methylglyoxal degradation	non-significant
T2D (Karlsson, 2013)	module3	P__PWY.5656	[P] mannosylglycerate biosynthesis I	non-significant
T2D (Karlsson, 2013)	module3	T__Escherichia.coli	[T] Escherichia_coli	non-significant
T2D (Karlsson, 2013)	module3	T__Faecalitalea.cylindroides	[T] Faecalitalea_cylindroides	non-significant
T2D (Karlsson, 2013)	module4	P__NAGLIPASYN.PWY	[P] lipid IV[A] biosynthesis	non-significant
T2D (Karlsson, 2013)	module4	P__PHOSLIPSYN.PWY	[P] SP of phospholipid biosynthesis III (E. coli)	non-significant
T2D (Karlsson, 2013)	module4	P__PWY.1269	[P] CMP-3-deoxy-D-manno-octulosonate biosynthesis	non-significant
T2D (Karlsson, 2013)	module4	P__PWY.5941	[P] glycogen degradation II	non-significant
T2D (Karlsson, 2013)	module4	P__PWY.6147_Cluster299	[P] 6-hydroxymethyl-dihydropterin diphosphate biosynthesis I [Clustered features]	non-significant
T2D (Karlsson, 2013)	module4	P__PWY.6572	[P] chondroitin sulfate degradation I (bacterial)	non-significant
T2D (Karlsson, 2013)	module4	P__PWY0.845	[P] SP of pyridoxal 5'-phosphate biosynthesis/salvage	non-significant
T2D (Karlsson, 2013)	module4	P__PYRIDOXSYN.PWY	[P] pyridoxal 5'-phosphate biosynthesis I	non-significant
T2D (Karlsson, 2013)	module4	T__Adlercreutzia.equolifaciens	[T] Adlercreutzia_equolifaciens	non-significant
T2D (Karlsson, 2013)	module4	T__Bacteroides.ovatus	[T] Bacteroides_ovatus	non-significant
T2D (Karlsson, 2013)	module4	T__Bacteroides.thetaiotaomicron	[T] Bacteroides_thetaiotaomicron	non-significant
T2D (Karlsson, 2013)	module4	T__Bacteroides.uniformis	[T] Bacteroides_uniformis	non-significant
T2D (Karlsson, 2013)	module4	T__Oscillibacter.sp..57_20	[T] Oscillibacter sp 57_20	non-significant
T2D (Karlsson, 2013)	module4	T__Paraprevotella.xylaniphila	[T] Paraprevotella_xylaniphila	non-significant
T2D (MetaCardis)	module1	P__M00009	[P] Citrate cycle (TCA cycle, Krebs cycle)	disease
T2D (MetaCardis)	module1	P__M00035	[P] Methionine degradation	healthy
T2D (MetaCardis)	module1	P__M00168	[P] CAM (Crassulacean acid metabolism), dark	disease
T2D (MetaCardis)	module1	P__M00171	[P] C4-dicarboxylic acid cycle, NAD - malic enzyme type	healthy
T2D (MetaCardis)	module1	P__M00189	[P] M00189 DEPRECATED PATHWAY/MODULE	disease
T2D (MetaCardis)	module1	P__M00429	[P] M00429 DEPRECATED PATHWAY/MODULE	healthy
T2D (MetaCardis)	module1	S__SERUM_ABS_D_glucose_1	[S] SERUM_ABS_D_glucose_1	disease
T2D (MetaCardis)	module1	S__SERUM_ABS_indolepropionic_acid	[S] SERUM_ABS_indolepropionic_acid	healthy
T2D (MetaCardis)	module1	S__SERUM_ABS_L_P_lactic_acid	[S] SERUM_ABS_L_P_lactic_acid	disease
T2D (MetaCardis)	module1	S__SERUM_ABS_lactamide_1	[S] SERUM_ABS_lactamide_1	disease
T2D (MetaCardis)	module1	S__SERUM_ABS_lactose_1	[S] SERUM_ABS_lactose_1	disease
T2D (MetaCardis)	module1	S__SERUM_ABS_p_cresol	[S] SERUM_ABS_p_cresol	healthy
T2D (MetaCardis)	module1	S__SERUM_NMR_ABSOLUTE_Isoleucine	[S] SERUM_NMR_ABSOLUTE_Isoleucine	disease
T2D (MetaCardis)	module1	T__Bacteroides_dorei_vulgatus	[T] Bacteroides_dorei_vulgatus	disease
T2D (MetaCardis)	module1	T__Bilophila_wadsworthia	[T] Bilophila_wadsworthia	disease
T2D (MetaCardis)	module1	T__Clostridium_bolteae	[T] Clostridium_bolteae	disease
T2D (MetaCardis)	module1	T__motu_linkage_group_103	[T] motu_linkage_group_103	healthy
T2D (MetaCardis)	module1	T__motu_linkage_group_212	[T] motu_linkage_group_212	healthy
T2D (MetaCardis)	module1	T__motu_linkage_group_307	[T] motu_linkage_group_307	healthy
T2D (MetaCardis)	module1	T__motu_linkage_group_517	[T] motu_linkage_group_517	healthy
T2D (MetaCardis)	module1	T__motu_linkage_group_551	[T] motu_linkage_group_551	disease
T2D (MetaCardis)	module2	S__SERUM_ABS_D_lyxose_2	[S] SERUM_ABS_D_lyxose_2	disease
T2D (MetaCardis)	module2	T__Escherichia_coli	[T] Escherichia_coli	disease
T2D (MetaCardis)	module3	P__M00198	[P] M00198 DEPRECATED PATHWAY/MODULE	non-significant
T2D (MetaCardis)	module3	P__M00275	[P] M00275 DEPRECATED PATHWAY/MODULE	disease
T2D (MetaCardis)	module3	P__M00276	[P] M00276 DEPRECATED PATHWAY/MODULE	disease
T2D (MetaCardis)	module3	T__Clostridium_ramosum	[T] Clostridium_ramosum	disease
T2D (MetaCardis)	module3	T__Clostridium_sp__HGF2	[T] Clostridium_sp__HGF2	non-significant
T2D (MetaCardis)	module3	T__Coprococcus_catus	[T] Coprococcus_catus	non-significant
T2D (MetaCardis)	module3	T__motu_linkage_group_624	[T] motu_linkage_group_624	non-significant
T2D (MetaCardis)	module3	T__Ruminococcus_sp__SR1_5	[T] Ruminococcus_sp__SR1_5	non-significant
T2D (MetaCardis)	module3	T__X_Ruminococcus__torques	[T] Ruminococcus_torques	disease
T2D (MetaCardis)	module4	P__M00185	[P] M00185 DEPRECATED PATHWAY/MODULE	non-significant
T2D (MetaCardis)	module4	S__SERUM_TMAO_TMA	[S] SERUM_TMAO_TMA	non-significant
T2D (MetaCardis)	module4	T__Eubacterium_hallii	[T] Eubacterium_hallii	non-significant
T2D (MetaCardis)	module4	T__Faecalibacterium_prausnitzii	[T] Faecalibacterium_prausnitzii	non-significant
T2D (MetaCardis)	module4	T__motu_linkage_group_104	[T] motu_linkage_group_104	non-significant
T2D (MetaCardis)	module4	T__motu_linkage_group_310	[T] motu_linkage_group_310	non-significant
T2D (MetaCardis)	module4	T__Ruminococcus_bromii	[T] Ruminococcus_bromii	non-significant
T2D (MetaCardis)	module5	P__M00373	[P] Ethylmalonyl pathway	non-significant
T2D (MetaCardis)	module5	P__M00568	[P] Catechol ortho-cleavage, catechol => 3-oxoadipate	non-significant
T2D (MetaCardis)	module5	P__M00641	[P] Multidrug resistance, efflux pump MexEF-OprN	non-significant
T2D (MetaCardis)	module5	T__Bacteroides_uniformis	[T] Bacteroides_uniformis	non-significant
T2D (MetaCardis)	module5	T__Prevotella_copri	[T] Prevotella_copri	non-significant
UC (Franzosa, 2019)	module1	M__C18.neg_Cluster_0079..undecanedionate	[M] Undecanedionate	healthy
UC (Franzosa, 2019)	module1	M__C18.neg_Cluster_2021..urobilin	[M] Urobilin (II)	healthy
UC (Franzosa, 2019)	module1	M__HILIC.neg_Cluster_0082..nicotinate	[M] Nicotinic acid (II)	healthy
UC (Franzosa, 2019)	module1	M__HILIC.neg_Cluster_0220..3.methyladipate.pimelate	[M] 3-methyladipate / pimelate	healthy
UC (Franzosa, 2019)	module1	M__HILIC.neg_Cluster_0441..sebacate	[M] Sebacate	healthy
UC (Franzosa, 2019)	module1	M__HILIC.neg_Cluster_1303..lithocholate	[M] HILIC.neg_Cluster_1303..lithocholate	healthy
UC (Franzosa, 2019)	module1	M__HILIC.pos_Cluster_0062..nicotinic.acid	[M] Nicotinic acid (I)	healthy
UC (Franzosa, 2019)	module1	M__HILIC.pos_Cluster_0090..creatine	[M] HILIC.pos_Cluster_0090..creatine	disease
UC (Franzosa, 2019)	module1	M__HILIC.pos_Cluster_0184..pyridoxamine	[M] Pyridoxamine (I)	healthy
UC (Franzosa, 2019)	module1	M__HILIC.pos_Cluster_0268..pyridoxamine	[M] Pyridoxamine (II)	healthy
UC (Franzosa, 2019)	module1	M__HILIC.pos_Cluster_0521..L.1.2.3.4.tetrahydro.beta.carboline.3.carboxylic.acid.	[M] THBC-CA	healthy
UC (Franzosa, 2019)	module1	M__HILIC.pos_Cluster_2093..urobilin.	[M] Urobilin (I)	healthy
UC (Franzosa, 2019)	module1	P__1CMET2.PWY	[P] folate transformations III (_E. coli_)	healthy
UC (Franzosa, 2019)	module1	P__COMPLETE.ARO.PWY	[P] superpathway of aromatic amino acid biosynthesis	healthy
UC (Franzosa, 2019)	module1	P__HEMESYN2.PWY	[P] heme _b_ biosynthesis II (oxygen-independent)	non-significant
UC (Franzosa, 2019)	module1	P__METHGLYUT.PWY	[P] superpathway of methylglyoxal degradation	disease
UC (Franzosa, 2019)	module1	P__PANTOSYN.PWY	[P] superpathway of coenzyme A biosynthesis I (bacteria)	healthy
UC (Franzosa, 2019)	module1	P__PWY.6163	[P] chorismate biosynthesis from 3-dehydroquinate	healthy
UC (Franzosa, 2019)	module1	P__PWY0.1298	[P] superpathway of pyrimidine deoxyribonucleosides degradation	disease
UC (Franzosa, 2019)	module1	T__Alistipes_shahii	[T] Alistipes_shahii	healthy
UC (Franzosa, 2019)	module1	T__Dorea_formicigenerans	[T] Dorea_formicigenerans	healthy
UC (Franzosa, 2019)	module1	T__Escherichia_coli	[T] Escherichia_coli	non-significant
UC (Franzosa, 2019)	module1	T__Eubacterium_hallii	[T] Eubacterium_hallii	healthy
UC (Franzosa, 2019)	module1	T__Fusicatenibacter_saccharivorans	[T] Fusicatenibacter_saccharivorans	healthy
UC (Franzosa, 2019)	module1	T__Gemmiger_formicilis	[T] Gemmiger_formicilis	healthy
UC (Franzosa, 2019)	module1	T__Roseburia_hominis	[T] Roseburia_hominis	healthy
UC (Franzosa, 2019)	module1	T__Ruthenibacterium_lactatiformans	[T] Ruthenibacterium_lactatiformans	healthy
UC (Franzosa, 2019)	module2	M__HILIC.neg_Cluster_0133..4.nitrophenol	[M] 4-nitrophenol	disease
UC (Franzosa, 2019)	module2	P__P108.PWY	[P] pyruvate fermentation to propanoate I	disease
UC (Franzosa, 2019)	module2	P__PENTOSE.P.PWY	[P] pentose phosphate pathway	disease
UC (Franzosa, 2019)	module2	P__PWY.5677	[P] succinate fermentation to butanoate	non-significant
UC (Franzosa, 2019)	module2	T__Blautia_producta	[T] Blautia_producta	disease
UC (Franzosa, 2019)	module2	T__Blautia_wexlerae	[T] Blautia_wexlerae	non-significant
UC (Franzosa, 2019)	module2	T__Clostridium_spiroforme	[T] Clostridium_spiroforme	non-significant
UC (Franzosa, 2019)	module2	T__Dorea_sp_CAG_317	[T] Dorea_sp_CAG_317	disease
UC (Franzosa, 2019)	module2	T__Flavonifractor_plautii	[T] Flavonifractor_plautii	disease
UC (Franzosa, 2019)	module3	M__HILIC.neg_Cluster_0036..glycerate	[M] HILIC.neg_Cluster_0036..glycerate	non-significant
UC (Franzosa, 2019)	module3	M__HILIC.neg_Cluster_0079..4.hydroxybenzaldehyde	[M] HILIC.neg_Cluster_0079..4.hydroxybenzaldehyde	non-significant
UC (Franzosa, 2019)	module3	M__HILIC.neg_Cluster_0552..pantothete	[M] HILIC.neg_Cluster_0552..pantothete	healthy
UC (Franzosa, 2019)	module3	M__HILIC.neg_Cluster_0562..ethyl.glucuronide	[M] HILIC.neg_Cluster_0562..ethyl.glucuronide	disease
UC (Franzosa, 2019)	module3	M__HILIC.pos_Cluster_0134..proline.betaine	[M] HILIC.pos_Cluster_0134..proline.betaine	non-significant
UC (Franzosa, 2019)	module3	M__HILIC.pos_Cluster_0295..arginine	[M] HILIC.pos_Cluster_0295..arginine	non-significant
UC (Franzosa, 2019)	module3	M__HILIC.pos_Cluster_0524..N.acetyl.L.arginine	[M] N-acetyl-L-arginine	healthy
UC (Franzosa, 2019)	module3	P__ANAEROFRUCAT.PWY	[P] homolactic fermentation	disease
UC (Franzosa, 2019)	module3	P__FASYN.INITIAL.PWY	[P] superpathway of fatty acid biosynthesis initiation	non-significant
UC (Franzosa, 2019)	module3	P__GLYCOLYSIS	[P] glycolysis I (from glucose 6-phosphate)	disease
UC (Franzosa, 2019)	module3	P__LACTOSECAT.PWY	[P] lactose and galactose degradation I	non-significant
UC (Franzosa, 2019)	module3	P__OANTIGEN.PWY	[P] _O_-antigen building blocks biosynthesis (_E. coli_)	non-significant
UC (Franzosa, 2019)	module3	P__P124.PWY	[P] glucose fermentation to lactic acid (Bifidobacteria)	non-significant
UC (Franzosa, 2019)	module3	P__PWY.2941	[P] L-lysine biosynthesis II	non-significant
UC (Franzosa, 2019)	module3	P__PWY.5484	[P] glycolysis II (from fructose 6-phosphate)	disease
UC (Franzosa, 2019)	module3	P__PWY.622	[P] starch biosynthesis	non-significant
UC (Franzosa, 2019)	module3	P__PWY.8187	[P] L-arginine degradation XIII (reductive Stickland reaction)	non-significant
UC (Franzosa, 2019)	module3	P__PWY0.162	[P] superpathway of pyrimidine ribonucleotides _de novo_ biosynthesis	non-significant
UC (Franzosa, 2019)	module3	P__SER.GLYSYN.PWY	[P] superpathway of L-serine and glycine biosynthesis I	non-significant
UC (Franzosa, 2019)	module3	T__Actinomyces_odontolyticus	[T] Actinomyces_odontolyticus	non-significant
UC (Franzosa, 2019)	module3	T__Actinomyces_oris	[T] Actinomyces_oris	non-significant
UC (Franzosa, 2019)	module3	T__Bifidobacterium_adolescentis	[T] Bifidobacterium_adolescentis	non-significant
UC (Franzosa, 2019)	module3	T__Bifidobacterium_longum	[T] Bifidobacterium_longum	non-significant
UC (Franzosa, 2019)	module3	T__Blautia_hydrogenotrophica	[T] Blautia_hydrogenotrophica	non-significant
UC (Franzosa, 2019)	module3	T__Clostridium_leptum	[T] Clostridium_leptum	disease
UC (Franzosa, 2019)	module3	T__Collinsella_aerofaciens	[T] Collinsella_aerofaciens	non-significant
UC (Franzosa, 2019)	module3	T__Collinsella_massiliensis	[T] Collinsella_massiliensis	non-significant
UC (Franzosa, 2019)	module3	T__Collinsella_stercoris	[T] Collinsella_stercoris	non-significant
UC (Franzosa, 2019)	module3	T__Eggerthella_lenta	[T] Eggerthella_lenta	non-significant
UC (Franzosa, 2019)	module4	P__NONOXIPENT.PWY	[P] pentose phosphate pathway (non-oxidative branch) I	non-significant
UC (Franzosa, 2019)	module4	P__PWY.5695	[P] inosine 5'-phosphate degradation	non-significant
UC (Franzosa, 2019)	module4	P__PWY.5941	[P] glycogen degradation II	non-significant
UC (Franzosa, 2019)	module4	P__PWY.5973	[P] cis-vaccenate biosynthesis	non-significant
UC (Franzosa, 2019)	module4	P__PWY.7663	[P] gondoate biosynthesis (anaerobic)	non-significant
UC (Franzosa, 2019)	module4	P__PWY.8178	[P] pentose phosphate pathway (non-oxidative branch) II	non-significant
UC (Franzosa, 2019)	module4	T__Alistipes_putredinis	[T] Alistipes_putredinis	non-significant
UC (Franzosa, 2019)	module4	T__Odoribacter_splanchnicus	[T] Odoribacter_splanchnicus	non-significant
UC (Nielsen, 2014)	module1	P__PWY.6163	[P] chorismate biosynthesis from 3-dehydroquinate	non-significant
UC (Nielsen, 2014)	module1	T__Adlercreutzia.equolifaciens	[T] Adlercreutzia_equolifaciens	healthy
UC (Nielsen, 2014)	module1	T__Eisenbergiella.tayi	[T] Eisenbergiella_tayi	non-significant
UC (Nielsen, 2014)	module1	T__Gemmiger.formicilis	[T] Gemmiger_formicilis	healthy
UC (Nielsen, 2014)	module1	T__Ruminococcus.bromii	[T] Ruminococcus_bromii	healthy
UC (Nielsen, 2014)	module2	P__P162.PWY	[P] L-glutamate degradation V (via hydroxyglutarate)	non-significant
UC (Nielsen, 2014)	module2	P__PWY.6471	[P] peptidoglycan biosynthesis IV (_Enterococcus faecium_)	non-significant
UC (Nielsen, 2014)	module2	T__Firmicutes.bacterium.CAG.94	[T] Firmicutes bacterium CAG 94	non-significant
UC (Nielsen, 2014)	module3	P__GALACTARDEG.PWY_Cluster200	[P] D-galactarate degradation I [Clustered features]	non-significant
UC (Nielsen, 2014)	module3	P__GLUCARDEG.PWY	[P] _D_-glucarate degradation I	non-significant
UC (Nielsen, 2014)	module3	P__PWY.6629	[P] superpathway of L-tryptophan biosynthesis	non-significant
UC (Nielsen, 2014)	module3	P__PWY.6630	[P] superpathway of L-tyrosine biosynthesis	non-significant
UC (Nielsen, 2014)	module3	P__SER.GLYSYN.PWY	[P] superpathway of L-serine and glycine biosynthesis I	non-significant
UC (Nielsen, 2014)	module3	T__.Clostridium..innocuum	[T] Clostridium innocuum	non-significant
UC (Nielsen, 2014)	module3	T__.Clostridium..symbiosum	[T] Clostridium symbiosum	non-significant
UC (Nielsen, 2014)	module3	T__.Ruminococcus..gnavus	[T] Ruminococcus gnavus	non-significant
UC (Nielsen, 2014)	module3	T__Clostridium.bolteae.CAG.59	[T] Clostridium bolteae CAG 59	non-significant
UC (Nielsen, 2014)	module3	T__Enterocloster.citroniae	[T] Enterocloster_citroniae	non-significant
UC (Nielsen, 2014)	module3	T__Erysipelatoclostridium.ramosum	[T] Erysipelatoclostridium_ramosum	non-significant
UC (Nielsen, 2014)	module3	T__Ruthenibacterium.lactatiformans	[T] Ruthenibacterium_lactatiformans	non-significant
UC (Nielsen, 2014)	module4	P__KETOGLUCONMET.PWY	[P] ketogluconate metabolism	non-significant
UC (Nielsen, 2014)	module4	P__POLYAMSYN.PWY	[P] superpathway of polyamine biosynthesis I	non-significant
UC (Nielsen, 2014)	module4	T__Escherichia.coli	[T] Escherichia_coli	non-significant

## Sheet: S4
Data File S4: Correlations between features within each module
* All Spearman correlation tests are two-sided
Dataset	Module	Feature.X	Feature.Y	Spearman rho	Spearman p-value	Spearman FDR
CD (Franzosa, 2019)	module1	M__C18.neg_Cluster_2021..urobilin	M__HILIC.neg_Cluster_0441..sebacate	0.774883	0	0
CD (Franzosa, 2019)	module1	M__C18.neg_Cluster_2021..urobilin	M__HILIC.pos_Cluster_2093..urobilin.	0.949551	0	0
CD (Franzosa, 2019)	module1	M__C18.neg_Cluster_2021..urobilin	P__HISTSYN.PWY	0.724293	0	0
CD (Franzosa, 2019)	module1	M__C18.neg_Cluster_2021..urobilin	P__NONMEVIPP.PWY	0.700746	2.22045e-16	2.14882e-15
CD (Franzosa, 2019)	module1	M__C18.neg_Cluster_2021..urobilin	P__PWY.6163	0.665321	2.39808e-14	1.89322e-13
CD (Franzosa, 2019)	module1	M__C18.neg_Cluster_2021..urobilin	P__PWY.6292	0.550521	2.04228e-09	8.87947e-09
CD (Franzosa, 2019)	module1	M__C18.neg_Cluster_2021..urobilin	P__PWY.6385	0.564962	6.19058e-10	2.90184e-09
CD (Franzosa, 2019)	module1	M__C18.neg_Cluster_2021..urobilin	P__PWY.6700	0.736005	0	0
CD (Franzosa, 2019)	module1	M__C18.neg_Cluster_2021..urobilin	P__PWY.7953	0.626607	1.86184e-12	1.29896e-11
CD (Franzosa, 2019)	module1	M__C18.neg_Cluster_2021..urobilin	T__Alistipes_shahii	0.704883	0	0
CD (Franzosa, 2019)	module1	M__C18.neg_Cluster_2021..urobilin	T__Asaccharobacter_celatus	0.743195	0	0
CD (Franzosa, 2019)	module1	M__C18.neg_Cluster_2021..urobilin	T__Coprococcus_catus	0.604052	1.80083e-11	1.03894e-10
CD (Franzosa, 2019)	module1	M__C18.neg_Cluster_2021..urobilin	T__Enterorhabdus_caecimuris	0.740062	0	0
CD (Franzosa, 2019)	module1	M__C18.neg_Cluster_2021..urobilin	T__Gemmiger_formicilis	0.682429	2.66454e-15	2.28389e-14
CD (Franzosa, 2019)	module1	M__C18.neg_Cluster_2021..urobilin	T__Roseburia_hominis	0.713477	0	0
CD (Franzosa, 2019)	module1	M__HILIC.neg_Cluster_0441..sebacate	M__C18.neg_Cluster_2021..urobilin	0.774883	0	0
CD (Franzosa, 2019)	module1	M__HILIC.neg_Cluster_0441..sebacate	M__HILIC.pos_Cluster_2093..urobilin.	0.737833	0	0
CD (Franzosa, 2019)	module1	M__HILIC.neg_Cluster_0441..sebacate	P__HISTSYN.PWY	0.620468	3.51585e-12	2.39717e-11
CD (Franzosa, 2019)	module1	M__HILIC.neg_Cluster_0441..sebacate	P__NONMEVIPP.PWY	0.581691	1.44261e-10	7.46178e-10
CD (Franzosa, 2019)	module1	M__HILIC.neg_Cluster_0441..sebacate	P__PWY.6163	0.57245	3.25819e-10	1.60239e-09
CD (Franzosa, 2019)	module1	M__HILIC.neg_Cluster_0441..sebacate	P__PWY.6292	0.399446	3.19661e-05	8.19644e-05
CD (Franzosa, 2019)	module1	M__HILIC.neg_Cluster_0441..sebacate	P__PWY.6385	0.511879	3.82517e-08	1.31902e-07
CD (Franzosa, 2019)	module1	M__HILIC.neg_Cluster_0441..sebacate	P__PWY.6700	0.567926	4.81077e-10	2.32779e-09
CD (Franzosa, 2019)	module1	M__HILIC.neg_Cluster_0441..sebacate	P__PWY.7953	0.607694	1.26352e-11	7.58114e-11
CD (Franzosa, 2019)	module1	M__HILIC.neg_Cluster_0441..sebacate	T__Alistipes_shahii	0.541979	4.03036e-09	1.65631e-08
CD (Franzosa, 2019)	module1	M__HILIC.neg_Cluster_0441..sebacate	T__Asaccharobacter_celatus	0.602516	2.08844e-11	1.18214e-10
CD (Franzosa, 2019)	module1	M__HILIC.neg_Cluster_0441..sebacate	T__Coprococcus_catus	0.54551	3.05009e-09	1.30718e-08
CD (Franzosa, 2019)	module1	M__HILIC.neg_Cluster_0441..sebacate	T__Enterorhabdus_caecimuris	0.64094	3.99236e-13	2.92124e-12
CD (Franzosa, 2019)	module1	M__HILIC.neg_Cluster_0441..sebacate	T__Gemmiger_formicilis	0.566374	5.49139e-10	2.61495e-09
CD (Franzosa, 2019)	module1	M__HILIC.neg_Cluster_0441..sebacate	T__Roseburia_hominis	0.615434	5.86065e-12	3.74084e-11
CD (Franzosa, 2019)	module1	M__HILIC.pos_Cluster_2093..urobilin.	M__C18.neg_Cluster_2021..urobilin	0.949551	0	0
CD (Franzosa, 2019)	module1	M__HILIC.pos_Cluster_2093..urobilin.	M__HILIC.neg_Cluster_0441..sebacate	0.737833	0	0
CD (Franzosa, 2019)	module1	M__HILIC.pos_Cluster_2093..urobilin.	P__HISTSYN.PWY	0.703845	0	0
CD (Franzosa, 2019)	module1	M__HILIC.pos_Cluster_2093..urobilin.	P__NONMEVIPP.PWY	0.693572	6.66134e-16	6.245e-15
CD (Franzosa, 2019)	module1	M__HILIC.pos_Cluster_2093..urobilin.	P__PWY.6163	0.688687	1.33227e-15	1.21115e-14
CD (Franzosa, 2019)	module1	M__HILIC.pos_Cluster_2093..urobilin.	P__PWY.6292	0.510691	4.16199e-08	1.41886e-07
CD (Franzosa, 2019)	module1	M__HILIC.pos_Cluster_2093..urobilin.	P__PWY.6385	0.613637	7.01839e-12	4.38649e-11
CD (Franzosa, 2019)	module1	M__HILIC.pos_Cluster_2093..urobilin.	P__PWY.6700	0.732706	0	0
CD (Franzosa, 2019)	module1	M__HILIC.pos_Cluster_2093..urobilin.	P__PWY.7953	0.656409	6.88338e-14	5.29491e-13
CD (Franzosa, 2019)	module1	M__HILIC.pos_Cluster_2093..urobilin.	T__Alistipes_shahii	0.704234	0	0
CD (Franzosa, 2019)	module1	M__HILIC.pos_Cluster_2093..urobilin.	T__Asaccharobacter_celatus	0.71547	0	0
CD (Franzosa, 2019)	module1	M__HILIC.pos_Cluster_2093..urobilin.	T__Coprococcus_catus	0.582362	1.3583e-10	7.14892e-10
CD (Franzosa, 2019)	module1	M__HILIC.pos_Cluster_2093..urobilin.	T__Enterorhabdus_caecimuris	0.728236	0	0
CD (Franzosa, 2019)	module1	M__HILIC.pos_Cluster_2093..urobilin.	T__Gemmiger_formicilis	0.642347	3.41505e-13	2.56128e-12
CD (Franzosa, 2019)	module1	M__HILIC.pos_Cluster_2093..urobilin.	T__Roseburia_hominis	0.718601	0	0
CD (Franzosa, 2019)	module1	P__HISTSYN.PWY	M__C18.neg_Cluster_2021..urobilin	0.724293	0	0
CD (Franzosa, 2019)	module1	P__HISTSYN.PWY	M__HILIC.neg_Cluster_0441..sebacate	0.620468	3.51585e-12	2.39717e-11
CD (Franzosa, 2019)	module1	P__HISTSYN.PWY	M__HILIC.pos_Cluster_2093..urobilin.	0.703845	0	0
CD (Franzosa, 2019)	module1	P__HISTSYN.PWY	P__NONMEVIPP.PWY	0.782135	0	0
CD (Franzosa, 2019)	module1	P__HISTSYN.PWY	P__PWY.6163	0.704022	0	0
CD (Franzosa, 2019)	module1	P__HISTSYN.PWY	P__PWY.6292	0.460191	1.13704e-06	3.18795e-06
CD (Franzosa, 2019)	module1	P__HISTSYN.PWY	P__PWY.6385	0.629055	1.43929e-12	1.02807e-11
CD (Franzosa, 2019)	module1	P__HISTSYN.PWY	P__PWY.6700	0.716711	0	0
CD (Franzosa, 2019)	module1	P__HISTSYN.PWY	P__PWY.7953	0.684978	1.9984e-15	1.7633e-14
CD (Franzosa, 2019)	module1	P__HISTSYN.PWY	T__Alistipes_shahii	0.50811	4.99405e-08	1.6601e-07
CD (Franzosa, 2019)	module1	P__HISTSYN.PWY	T__Asaccharobacter_celatus	0.593802	4.76765e-11	2.60054e-10
CD (Franzosa, 2019)	module1	P__HISTSYN.PWY	T__Coprococcus_catus	0.47645	4.15158e-07	1.19757e-06
CD (Franzosa, 2019)	module1	P__HISTSYN.PWY	T__Enterorhabdus_caecimuris	0.544406	3.32898e-09	1.38707e-08
CD (Franzosa, 2019)	module1	P__HISTSYN.PWY	T__Gemmiger_formicilis	0.484979	2.39611e-07	7.26093e-07
CD (Franzosa, 2019)	module1	P__HISTSYN.PWY	T__Roseburia_hominis	0.507992	5.03564e-08	1.6601e-07
CD (Franzosa, 2019)	module1	P__NONMEVIPP.PWY	M__C18.neg_Cluster_2021..urobilin	0.700746	2.22045e-16	2.14882e-15
CD (Franzosa, 2019)	module1	P__NONMEVIPP.PWY	M__HILIC.neg_Cluster_0441..sebacate	0.581691	1.44261e-10	7.46178e-10
CD (Franzosa, 2019)	module1	P__NONMEVIPP.PWY	M__HILIC.pos_Cluster_2093..urobilin.	0.693572	6.66134e-16	6.245e-15
CD (Franzosa, 2019)	module1	P__NONMEVIPP.PWY	P__HISTSYN.PWY	0.782135	0	0
CD (Franzosa, 2019)	module1	P__NONMEVIPP.PWY	P__PWY.6163	0.849627	0	0
CD (Franzosa, 2019)	module1	P__NONMEVIPP.PWY	P__PWY.6292	0.428445	7.04353e-06	1.85356e-05
CD (Franzosa, 2019)	module1	P__NONMEVIPP.PWY	P__PWY.6385	0.790577	0	0
CD (Franzosa, 2019)	module1	P__NONMEVIPP.PWY	P__PWY.6700	0.763464	0	0
CD (Franzosa, 2019)	module1	P__NONMEVIPP.PWY	P__PWY.7953	0.827846	0	0
CD (Franzosa, 2019)	module1	P__NONMEVIPP.PWY	T__Alistipes_shahii	0.535669	6.57997e-09	2.56362e-08
CD (Franzosa, 2019)	module1	P__NONMEVIPP.PWY	T__Asaccharobacter_celatus	0.536937	5.96742e-09	2.35556e-08
CD (Franzosa, 2019)	module1	P__NONMEVIPP.PWY	T__Coprococcus_catus	0.459283	1.20099e-06	3.33608e-06
CD (Franzosa, 2019)	module1	P__NONMEVIPP.PWY	T__Enterorhabdus_caecimuris	0.527949	1.18231e-08	4.27088e-08
CD (Franzosa, 2019)	module1	P__NONMEVIPP.PWY	T__Gemmiger_formicilis	0.564595	6.38574e-10	2.94726e-09
CD (Franzosa, 2019)	module1	P__NONMEVIPP.PWY	T__Roseburia_hominis	0.575424	2.51367e-10	1.25684e-09
CD (Franzosa, 2019)	module1	P__PWY.6163	M__C18.neg_Cluster_2021..urobilin	0.665321	2.39808e-14	1.89322e-13
CD (Franzosa, 2019)	module1	P__PWY.6163	M__HILIC.neg_Cluster_0441..sebacate	0.57245	3.25819e-10	1.60239e-09
CD (Franzosa, 2019)	module1	P__PWY.6163	M__HILIC.pos_Cluster_2093..urobilin.	0.688687	1.33227e-15	1.21115e-14
CD (Franzosa, 2019)	module1	P__PWY.6163	P__HISTSYN.PWY	0.704022	0	0
CD (Franzosa, 2019)	module1	P__PWY.6163	P__NONMEVIPP.PWY	0.849627	0	0
CD (Franzosa, 2019)	module1	P__PWY.6163	P__PWY.6292	0.441882	3.32861e-06	8.99626e-06
CD (Franzosa, 2019)	module1	P__PWY.6163	P__PWY.6385	0.733618	0	0
CD (Franzosa, 2019)	module1	P__PWY.6163	P__PWY.6700	0.774624	0	0
CD (Franzosa, 2019)	module1	P__PWY.6163	P__PWY.7953	0.764853	0	0
CD (Franzosa, 2019)	module1	P__PWY.6163	T__Alistipes_shahii	0.504285	6.52486e-08	2.10479e-07
CD (Franzosa, 2019)	module1	P__PWY.6163	T__Asaccharobacter_celatus	0.535294	6.77184e-09	2.60455e-08
CD (Franzosa, 2019)	module1	P__PWY.6163	T__Coprococcus_catus	0.538291	5.374e-09	2.1496e-08
CD (Franzosa, 2019)	module1	P__PWY.6163	T__Enterorhabdus_caecimuris	0.527798	1.19585e-08	4.27088e-08
CD (Franzosa, 2019)	module1	P__PWY.6163	T__Gemmiger_formicilis	0.540283	4.6026e-09	1.86592e-08
CD (Franzosa, 2019)	module1	P__PWY.6163	T__Roseburia_hominis	0.604122	1.78879e-11	1.03894e-10
CD (Franzosa, 2019)	module1	P__PWY.6292	M__C18.neg_Cluster_2021..urobilin	0.550521	2.04228e-09	8.87947e-09
CD (Franzosa, 2019)	module1	P__PWY.6292	M__HILIC.neg_Cluster_0441..sebacate	0.399446	3.19661e-05	8.19644e-05
CD (Franzosa, 2019)	module1	P__PWY.6292	M__HILIC.pos_Cluster_2093..urobilin.	0.510691	4.16199e-08	1.41886e-07
CD (Franzosa, 2019)	module1	P__PWY.6292	P__HISTSYN.PWY	0.460191	1.13704e-06	3.18795e-06
CD (Franzosa, 2019)	module1	P__PWY.6292	P__NONMEVIPP.PWY	0.428445	7.04353e-06	1.85356e-05
CD (Franzosa, 2019)	module1	P__PWY.6292	P__PWY.6163	0.441882	3.32861e-06	8.99626e-06
CD (Franzosa, 2019)	module1	P__PWY.6292	P__PWY.6385	0.266004	0.00688678	0.0141509
CD (Franzosa, 2019)	module1	P__PWY.6292	P__PWY.6700	0.379055	8.53904e-05	0.000213476
CD (Franzosa, 2019)	module1	P__PWY.6292	P__PWY.7953	0.289227	0.00319486	0.00715267
CD (Franzosa, 2019)	module1	P__PWY.6292	T__Alistipes_shahii	0.508783	4.76307e-08	1.60553e-07
CD (Franzosa, 2019)	module1	P__PWY.6292	T__Asaccharobacter_celatus	0.489148	1.82147e-07	5.57593e-07
CD (Franzosa, 2019)	module1	P__PWY.6292	T__Coprococcus_catus	0.451586	1.89838e-06	5.2063e-06
CD (Franzosa, 2019)	module1	P__PWY.6292	T__Enterorhabdus_caecimuris	0.439083	3.90142e-06	1.04502e-05
CD (Franzosa, 2019)	module1	P__PWY.6292	T__Gemmiger_formicilis	0.477952	3.77259e-07	1.12057e-06
CD (Franzosa, 2019)	module1	P__PWY.6292	T__Roseburia_hominis	0.470915	5.8845e-07	1.66542e-06
CD (Franzosa, 2019)	module1	P__PWY.6385	M__C18.neg_Cluster_2021..urobilin	0.564962	6.19058e-10	2.90184e-09
CD (Franzosa, 2019)	module1	P__PWY.6385	M__HILIC.neg_Cluster_0441..sebacate	0.511879	3.82517e-08	1.31902e-07
CD (Franzosa, 2019)	module1	P__PWY.6385	M__HILIC.pos_Cluster_2093..urobilin.	0.613637	7.01839e-12	4.38649e-11
CD (Franzosa, 2019)	module1	P__PWY.6385	P__HISTSYN.PWY	0.629055	1.43929e-12	1.02807e-11
CD (Franzosa, 2019)	module1	P__PWY.6385	P__NONMEVIPP.PWY	0.790577	0	0
CD (Franzosa, 2019)	module1	P__PWY.6385	P__PWY.6163	0.733618	0	0
CD (Franzosa, 2019)	module1	P__PWY.6385	P__PWY.6292	0.266004	0.00688678	0.0141509
CD (Franzosa, 2019)	module1	P__PWY.6385	P__PWY.6700	0.71515	0	0
CD (Franzosa, 2019)	module1	P__PWY.6385	P__PWY.7953	0.910806	0	0
CD (Franzosa, 2019)	module1	P__PWY.6385	T__Alistipes_shahii	0.451491	1.90898e-06	5.2063e-06
CD (Franzosa, 2019)	module1	P__PWY.6385	T__Asaccharobacter_celatus	0.419256	1.15489e-05	3.01276e-05
CD (Franzosa, 2019)	module1	P__PWY.6385	T__Coprococcus_catus	0.384083	6.74189e-05	0.000169964
CD (Franzosa, 2019)	module1	P__PWY.6385	T__Enterorhabdus_caecimuris	0.432992	5.48506e-06	1.45621e-05
CD (Franzosa, 2019)	module1	P__PWY.6385	T__Gemmiger_formicilis	0.501789	7.755e-08	2.475e-07
CD (Franzosa, 2019)	module1	P__PWY.6385	T__Roseburia_hominis	0.47659	4.11464e-07	1.19757e-06
CD (Franzosa, 2019)	module1	P__PWY.6700	M__C18.neg_Cluster_2021..urobilin	0.736005	0	0
CD (Franzosa, 2019)	module1	P__PWY.6700	M__HILIC.neg_Cluster_0441..sebacate	0.567926	4.81077e-10	2.32779e-09
CD (Franzosa, 2019)	module1	P__PWY.6700	M__HILIC.pos_Cluster_2093..urobilin.	0.732706	0	0
CD (Franzosa, 2019)	module1	P__PWY.6700	P__HISTSYN.PWY	0.716711	0	0
CD (Franzosa, 2019)	module1	P__PWY.6700	P__NONMEVIPP.PWY	0.763464	0	0
CD (Franzosa, 2019)	module1	P__PWY.6700	P__PWY.6163	0.774624	0	0
CD (Franzosa, 2019)	module1	P__PWY.6700	P__PWY.6292	0.379055	8.53904e-05	0.000213476
CD (Franzosa, 2019)	module1	P__PWY.6700	P__PWY.6385	0.71515	0	0
CD (Franzosa, 2019)	module1	P__PWY.6700	P__PWY.7953	0.741409	0	0
CD (Franzosa, 2019)	module1	P__PWY.6700	T__Alistipes_shahii	0.55618	1.28805e-09	5.76739e-09
CD (Franzosa, 2019)	module1	P__PWY.6700	T__Asaccharobacter_celatus	0.580429	1.6147e-10	8.21036e-10
CD (Franzosa, 2019)	module1	P__PWY.6700	T__Coprococcus_catus	0.528676	1.11957e-08	4.14655e-08
CD (Franzosa, 2019)	module1	P__PWY.6700	T__Enterorhabdus_caecimuris	0.554364	1.49475e-09	6.5945e-09
CD (Franzosa, 2019)	module1	P__PWY.6700	T__Gemmiger_formicilis	0.544849	3.21428e-09	1.35815e-08
CD (Franzosa, 2019)	module1	P__PWY.6700	T__Roseburia_hominis	0.61751	4.75264e-12	3.16843e-11
CD (Franzosa, 2019)	module1	P__PWY.7953	M__C18.neg_Cluster_2021..urobilin	0.626607	1.86184e-12	1.29896e-11
CD (Franzosa, 2019)	module1	P__PWY.7953	M__HILIC.neg_Cluster_0441..sebacate	0.607694	1.26352e-11	7.58114e-11
CD (Franzosa, 2019)	module1	P__PWY.7953	M__HILIC.pos_Cluster_2093..urobilin.	0.656409	6.88338e-14	5.29491e-13
CD (Franzosa, 2019)	module1	P__PWY.7953	P__HISTSYN.PWY	0.684978	1.9984e-15	1.7633e-14
CD (Franzosa, 2019)	module1	P__PWY.7953	P__NONMEVIPP.PWY	0.827846	0	0
CD (Franzosa, 2019)	module1	P__PWY.7953	P__PWY.6163	0.764853	0	0
CD (Franzosa, 2019)	module1	P__PWY.7953	P__PWY.6292	0.289227	0.00319486	0.00715267
CD (Franzosa, 2019)	module1	P__PWY.7953	P__PWY.6385	0.910806	0	0
CD (Franzosa, 2019)	module1	P__PWY.7953	P__PWY.6700	0.741409	0	0
CD (Franzosa, 2019)	module1	P__PWY.7953	T__Alistipes_shahii	0.501197	8.078e-08	2.53233e-07
CD (Franzosa, 2019)	module1	P__PWY.7953	T__Asaccharobacter_celatus	0.479138	3.49693e-07	1.04908e-06
CD (Franzosa, 2019)	module1	P__PWY.7953	T__Coprococcus_catus	0.417853	1.24388e-05	3.21694e-05
CD (Franzosa, 2019)	module1	P__PWY.7953	T__Enterorhabdus_caecimuris	0.507071	5.3719e-08	1.75171e-07
CD (Franzosa, 2019)	module1	P__PWY.7953	T__Gemmiger_formicilis	0.532656	8.2856e-09	3.14643e-08
CD (Franzosa, 2019)	module1	P__PWY.7953	T__Roseburia_hominis	0.495989	1.15237e-07	3.56404e-07
CD (Franzosa, 2019)	module1	T__Alistipes_shahii	M__C18.neg_Cluster_2021..urobilin	0.704883	0	0
CD (Franzosa, 2019)	module1	T__Alistipes_shahii	M__HILIC.neg_Cluster_0441..sebacate	0.541979	4.03036e-09	1.65631e-08
CD (Franzosa, 2019)	module1	T__Alistipes_shahii	M__HILIC.pos_Cluster_2093..urobilin.	0.704234	0	0
CD (Franzosa, 2019)	module1	T__Alistipes_shahii	P__HISTSYN.PWY	0.50811	4.99405e-08	1.6601e-07
CD (Franzosa, 2019)	module1	T__Alistipes_shahii	P__NONMEVIPP.PWY	0.535669	6.57997e-09	2.56362e-08
CD (Franzosa, 2019)	module1	T__Alistipes_shahii	P__PWY.6163	0.504285	6.52486e-08	2.10479e-07
CD (Franzosa, 2019)	module1	T__Alistipes_shahii	P__PWY.6292	0.508783	4.76307e-08	1.60553e-07
CD (Franzosa, 2019)	module1	T__Alistipes_shahii	P__PWY.6385	0.451491	1.90898e-06	5.2063e-06
CD (Franzosa, 2019)	module1	T__Alistipes_shahii	P__PWY.6700	0.55618	1.28805e-09	5.76739e-09
CD (Franzosa, 2019)	module1	T__Alistipes_shahii	P__PWY.7953	0.501197	8.078e-08	2.53233e-07
CD (Franzosa, 2019)	module1	T__Alistipes_shahii	T__Asaccharobacter_celatus	0.529231	1.07379e-08	4.02672e-08
CD (Franzosa, 2019)	module1	T__Alistipes_shahii	T__Coprococcus_catus	0.613395	7.1898e-12	4.40192e-11
CD (Franzosa, 2019)	module1	T__Alistipes_shahii	T__Enterorhabdus_caecimuris	0.501151	8.10344e-08	2.53233e-07
CD (Franzosa, 2019)	module1	T__Alistipes_shahii	T__Gemmiger_formicilis	0.60095	2.42668e-11	1.34816e-10
CD (Franzosa, 2019)	module1	T__Alistipes_shahii	T__Roseburia_hominis	0.592801	5.23392e-11	2.80389e-10
CD (Franzosa, 2019)	module1	T__Asaccharobacter_celatus	M__C18.neg_Cluster_2021..urobilin	0.743195	0	0
CD (Franzosa, 2019)	module1	T__Asaccharobacter_celatus	M__HILIC.neg_Cluster_0441..sebacate	0.602516	2.08844e-11	1.18214e-10
CD (Franzosa, 2019)	module1	T__Asaccharobacter_celatus	M__HILIC.pos_Cluster_2093..urobilin.	0.71547	0	0
CD (Franzosa, 2019)	module1	T__Asaccharobacter_celatus	P__HISTSYN.PWY	0.593802	4.76765e-11	2.60054e-10
CD (Franzosa, 2019)	module1	T__Asaccharobacter_celatus	P__NONMEVIPP.PWY	0.536937	5.96742e-09	2.35556e-08
CD (Franzosa, 2019)	module1	T__Asaccharobacter_celatus	P__PWY.6163	0.535294	6.77184e-09	2.60455e-08
CD (Franzosa, 2019)	module1	T__Asaccharobacter_celatus	P__PWY.6292	0.489148	1.82147e-07	5.57593e-07
CD (Franzosa, 2019)	module1	T__Asaccharobacter_celatus	P__PWY.6385	0.419256	1.15489e-05	3.01276e-05
CD (Franzosa, 2019)	module1	T__Asaccharobacter_celatus	P__PWY.6700	0.580429	1.6147e-10	8.21036e-10
CD (Franzosa, 2019)	module1	T__Asaccharobacter_celatus	P__PWY.7953	0.479138	3.49693e-07	1.04908e-06
CD (Franzosa, 2019)	module1	T__Asaccharobacter_celatus	T__Alistipes_shahii	0.529231	1.07379e-08	4.02672e-08
CD (Franzosa, 2019)	module1	T__Asaccharobacter_celatus	T__Coprococcus_catus	0.477325	3.9265e-07	1.15485e-06
CD (Franzosa, 2019)	module1	T__Asaccharobacter_celatus	T__Enterorhabdus_caecimuris	0.93332	0	0
CD (Franzosa, 2019)	module1	T__Asaccharobacter_celatus	T__Gemmiger_formicilis	0.563179	7.19594e-10	3.27088e-09
CD (Franzosa, 2019)	module1	T__Asaccharobacter_celatus	T__Roseburia_hominis	0.528323	1.14961e-08	4.20587e-08
CD (Franzosa, 2019)	module1	T__Coprococcus_catus	M__C18.neg_Cluster_2021..urobilin	0.604052	1.80083e-11	1.03894e-10
CD (Franzosa, 2019)	module1	T__Coprococcus_catus	M__HILIC.neg_Cluster_0441..sebacate	0.54551	3.05009e-09	1.30718e-08
CD (Franzosa, 2019)	module1	T__Coprococcus_catus	M__HILIC.pos_Cluster_2093..urobilin.	0.582362	1.3583e-10	7.14892e-10
CD (Franzosa, 2019)	module1	T__Coprococcus_catus	P__HISTSYN.PWY	0.47645	4.15158e-07	1.19757e-06
CD (Franzosa, 2019)	module1	T__Coprococcus_catus	P__NONMEVIPP.PWY	0.459283	1.20099e-06	3.33608e-06
CD (Franzosa, 2019)	module1	T__Coprococcus_catus	P__PWY.6163	0.538291	5.374e-09	2.1496e-08
CD (Franzosa, 2019)	module1	T__Coprococcus_catus	P__PWY.6292	0.451586	1.89838e-06	5.2063e-06
CD (Franzosa, 2019)	module1	T__Coprococcus_catus	P__PWY.6385	0.384083	6.74189e-05	0.000169964
CD (Franzosa, 2019)	module1	T__Coprococcus_catus	P__PWY.6700	0.528676	1.11957e-08	4.14655e-08
CD (Franzosa, 2019)	module1	T__Coprococcus_catus	P__PWY.7953	0.417853	1.24388e-05	3.21694e-05
CD (Franzosa, 2019)	module1	T__Coprococcus_catus	T__Alistipes_shahii	0.613395	7.1898e-12	4.40192e-11
CD (Franzosa, 2019)	module1	T__Coprococcus_catus	T__Asaccharobacter_celatus	0.477325	3.9265e-07	1.15485e-06
CD (Franzosa, 2019)	module1	T__Coprococcus_catus	T__Enterorhabdus_caecimuris	0.388261	5.52346e-05	0.000140427
CD (Franzosa, 2019)	module1	T__Coprococcus_catus	T__Gemmiger_formicilis	0.669787	1.37668e-14	1.11622e-13
CD (Franzosa, 2019)	module1	T__Coprococcus_catus	T__Roseburia_hominis	0.615779	5.66081e-12	3.69183e-11
CD (Franzosa, 2019)	module1	T__Enterorhabdus_caecimuris	M__C18.neg_Cluster_2021..urobilin	0.740062	0	0
CD (Franzosa, 2019)	module1	T__Enterorhabdus_caecimuris	M__HILIC.neg_Cluster_0441..sebacate	0.64094	3.99236e-13	2.92124e-12
CD (Franzosa, 2019)	module1	T__Enterorhabdus_caecimuris	M__HILIC.pos_Cluster_2093..urobilin.	0.728236	0	0
CD (Franzosa, 2019)	module1	T__Enterorhabdus_caecimuris	P__HISTSYN.PWY	0.544406	3.32898e-09	1.38707e-08
CD (Franzosa, 2019)	module1	T__Enterorhabdus_caecimuris	P__NONMEVIPP.PWY	0.527949	1.18231e-08	4.27088e-08
CD (Franzosa, 2019)	module1	T__Enterorhabdus_caecimuris	P__PWY.6163	0.527798	1.19585e-08	4.27088e-08
CD (Franzosa, 2019)	module1	T__Enterorhabdus_caecimuris	P__PWY.6292	0.439083	3.90142e-06	1.04502e-05
CD (Franzosa, 2019)	module1	T__Enterorhabdus_caecimuris	P__PWY.6385	0.432992	5.48506e-06	1.45621e-05
CD (Franzosa, 2019)	module1	T__Enterorhabdus_caecimuris	P__PWY.6700	0.554364	1.49475e-09	6.5945e-09
CD (Franzosa, 2019)	module1	T__Enterorhabdus_caecimuris	P__PWY.7953	0.507071	5.3719e-08	1.75171e-07
CD (Franzosa, 2019)	module1	T__Enterorhabdus_caecimuris	T__Alistipes_shahii	0.501151	8.10344e-08	2.53233e-07
CD (Franzosa, 2019)	module1	T__Enterorhabdus_caecimuris	T__Asaccharobacter_celatus	0.93332	0	0
CD (Franzosa, 2019)	module1	T__Enterorhabdus_caecimuris	T__Coprococcus_catus	0.388261	5.52346e-05	0.000140427
CD (Franzosa, 2019)	module1	T__Enterorhabdus_caecimuris	T__Gemmiger_formicilis	0.515877	2.87247e-08	1.01381e-07
CD (Franzosa, 2019)	module1	T__Enterorhabdus_caecimuris	T__Roseburia_hominis	0.512418	3.68099e-08	1.28407e-07
CD (Franzosa, 2019)	module1	T__Gemmiger_formicilis	M__C18.neg_Cluster_2021..urobilin	0.682429	2.66454e-15	2.28389e-14
CD (Franzosa, 2019)	module1	T__Gemmiger_formicilis	M__HILIC.neg_Cluster_0441..sebacate	0.566374	5.49139e-10	2.61495e-09
CD (Franzosa, 2019)	module1	T__Gemmiger_formicilis	M__HILIC.pos_Cluster_2093..urobilin.	0.642347	3.41505e-13	2.56128e-12
CD (Franzosa, 2019)	module1	T__Gemmiger_formicilis	P__HISTSYN.PWY	0.484979	2.39611e-07	7.26093e-07
CD (Franzosa, 2019)	module1	T__Gemmiger_formicilis	P__NONMEVIPP.PWY	0.564595	6.38574e-10	2.94726e-09
CD (Franzosa, 2019)	module1	T__Gemmiger_formicilis	P__PWY.6163	0.540283	4.6026e-09	1.86592e-08
CD (Franzosa, 2019)	module1	T__Gemmiger_formicilis	P__PWY.6292	0.477952	3.77259e-07	1.12057e-06
CD (Franzosa, 2019)	module1	T__Gemmiger_formicilis	P__PWY.6385	0.501789	7.755e-08	2.475e-07
CD (Franzosa, 2019)	module1	T__Gemmiger_formicilis	P__PWY.6700	0.544849	3.21428e-09	1.35815e-08
CD (Franzosa, 2019)	module1	T__Gemmiger_formicilis	P__PWY.7953	0.532656	8.2856e-09	3.14643e-08
CD (Franzosa, 2019)	module1	T__Gemmiger_formicilis	T__Alistipes_shahii	0.60095	2.42668e-11	1.34816e-10
CD (Franzosa, 2019)	module1	T__Gemmiger_formicilis	T__Asaccharobacter_celatus	0.563179	7.19594e-10	3.27088e-09
CD (Franzosa, 2019)	module1	T__Gemmiger_formicilis	T__Coprococcus_catus	0.669787	1.37668e-14	1.11622e-13
CD (Franzosa, 2019)	module1	T__Gemmiger_formicilis	T__Enterorhabdus_caecimuris	0.515877	2.87247e-08	1.01381e-07
CD (Franzosa, 2019)	module1	T__Gemmiger_formicilis	T__Roseburia_hominis	0.670469	1.28786e-14	1.07322e-13
CD (Franzosa, 2019)	module1	T__Roseburia_hominis	M__C18.neg_Cluster_2021..urobilin	0.713477	0	0
CD (Franzosa, 2019)	module1	T__Roseburia_hominis	M__HILIC.neg_Cluster_0441..sebacate	0.615434	5.86065e-12	3.74084e-11
CD (Franzosa, 2019)	module1	T__Roseburia_hominis	M__HILIC.pos_Cluster_2093..urobilin.	0.718601	0	0
CD (Franzosa, 2019)	module1	T__Roseburia_hominis	P__HISTSYN.PWY	0.507992	5.03564e-08	1.6601e-07
CD (Franzosa, 2019)	module1	T__Roseburia_hominis	P__NONMEVIPP.PWY	0.575424	2.51367e-10	1.25684e-09
CD (Franzosa, 2019)	module1	T__Roseburia_hominis	P__PWY.6163	0.604122	1.78879e-11	1.03894e-10
CD (Franzosa, 2019)	module1	T__Roseburia_hominis	P__PWY.6292	0.470915	5.8845e-07	1.66542e-06
CD (Franzosa, 2019)	module1	T__Roseburia_hominis	P__PWY.6385	0.47659	4.11464e-07	1.19757e-06
CD (Franzosa, 2019)	module1	T__Roseburia_hominis	P__PWY.6700	0.61751	4.75264e-12	3.16843e-11
CD (Franzosa, 2019)	module1	T__Roseburia_hominis	P__PWY.7953	0.495989	1.15237e-07	3.56404e-07
CD (Franzosa, 2019)	module1	T__Roseburia_hominis	T__Alistipes_shahii	0.592801	5.23392e-11	2.80389e-10
CD (Franzosa, 2019)	module1	T__Roseburia_hominis	T__Asaccharobacter_celatus	0.528323	1.14961e-08	4.20587e-08
CD (Franzosa, 2019)	module1	T__Roseburia_hominis	T__Coprococcus_catus	0.615779	5.66081e-12	3.69183e-11
CD (Franzosa, 2019)	module1	T__Roseburia_hominis	T__Enterorhabdus_caecimuris	0.512418	3.68099e-08	1.28407e-07
CD (Franzosa, 2019)	module1	T__Roseburia_hominis	T__Gemmiger_formicilis	0.670469	1.28786e-14	1.07322e-13
CD (Franzosa, 2019)	module2	M__HILIC.pos_Cluster_2372..C36.2.PC.	P__PWY.5265	-0.113188	0.257341	0.302755
CD (Franzosa, 2019)	module2	M__HILIC.pos_Cluster_2372..C36.2.PC.	P__PWY.6396	-0.0537138	0.591831	0.634105
CD (Franzosa, 2019)	module2	M__HILIC.pos_Cluster_2372..C36.2.PC.	T__Bifidobacterium_dentium	-0.195653	0.048754	0.0775912
CD (Franzosa, 2019)	module2	M__HILIC.pos_Cluster_2372..C36.2.PC.	T__Enterococcus_faecalis	0.00162945	0.987032	0.990333
CD (Franzosa, 2019)	module2	M__HILIC.pos_Cluster_2372..C36.2.PC.	T__Prevotella_copri	0.263685	0.00741011	0.0148363
CD (Franzosa, 2019)	module2	M__HILIC.pos_Cluster_2372..C36.2.PC.	T__Streptococcus_lutetiensis	-0.120236	0.228693	0.274432
CD (Franzosa, 2019)	module2	M__HILIC.pos_Cluster_2372..C36.2.PC.	T__Veillonella_dispar	0.218557	0.0273237	0.0473822
CD (Franzosa, 2019)	module2	M__HILIC.pos_Cluster_2372..C36.2.PC.	T__Veillonella_infantium	0.234332	0.0177604	0.033094
CD (Franzosa, 2019)	module2	P__PWY.5265	M__HILIC.pos_Cluster_2372..C36.2.PC.	-0.113188	0.257341	0.302755
CD (Franzosa, 2019)	module2	P__PWY.5265	P__PWY.6396	0.266213	0.0068414	0.0141509
CD (Franzosa, 2019)	module2	P__PWY.5265	T__Bifidobacterium_dentium	0.116135	0.245076	0.290604
CD (Franzosa, 2019)	module2	P__PWY.5265	T__Enterococcus_faecalis	0.22014	0.0261989	0.0461829
CD (Franzosa, 2019)	module2	P__PWY.5265	T__Prevotella_copri	-0.0131454	0.895671	0.907775
CD (Franzosa, 2019)	module2	P__PWY.5265	T__Streptococcus_lutetiensis	0.32087	0.00100869	0.00238273
CD (Franzosa, 2019)	module2	P__PWY.5265	T__Veillonella_dispar	-0.0267994	0.789182	0.821912
CD (Franzosa, 2019)	module2	P__PWY.5265	T__Veillonella_infantium	0.0137931	0.890562	0.907775
CD (Franzosa, 2019)	module2	P__PWY.6396	M__HILIC.pos_Cluster_2372..C36.2.PC.	-0.0537138	0.591831	0.634105
CD (Franzosa, 2019)	module2	P__PWY.6396	P__PWY.5265	0.266213	0.0068414	0.0141509
CD (Franzosa, 2019)	module2	P__PWY.6396	T__Bifidobacterium_dentium	0.0729145	0.466433	0.516347
CD (Franzosa, 2019)	module2	P__PWY.6396	T__Enterococcus_faecalis	0.202253	0.0414898	0.0680161
CD (Franzosa, 2019)	module2	P__PWY.6396	T__Prevotella_copri	0.118963	0.233694	0.278207
CD (Franzosa, 2019)	module2	P__PWY.6396	T__Streptococcus_lutetiensis	0.473532	4.99366e-07	1.42676e-06
CD (Franzosa, 2019)	module2	P__PWY.6396	T__Veillonella_dispar	0.186289	0.0608355	0.0940756
CD (Franzosa, 2019)	module2	P__PWY.6396	T__Veillonella_infantium	0.257066	0.00910106	0.0180816
CD (Franzosa, 2019)	module2	T__Bifidobacterium_dentium	M__HILIC.pos_Cluster_2372..C36.2.PC.	-0.195653	0.048754	0.0775912
CD (Franzosa, 2019)	module2	T__Bifidobacterium_dentium	P__PWY.5265	0.116135	0.245076	0.290604
CD (Franzosa, 2019)	module2	T__Bifidobacterium_dentium	P__PWY.6396	0.0729145	0.466433	0.516347
CD (Franzosa, 2019)	module2	T__Bifidobacterium_dentium	T__Enterococcus_faecalis	0.125946	0.207186	0.251643
CD (Franzosa, 2019)	module2	T__Bifidobacterium_dentium	T__Prevotella_copri	-0.179169	0.0715729	0.107359
CD (Franzosa, 2019)	module2	T__Bifidobacterium_dentium	T__Streptococcus_lutetiensis	0.14971	0.133139	0.175954
CD (Franzosa, 2019)	module2	T__Bifidobacterium_dentium	T__Veillonella_dispar	0.138014	0.166565	0.210842
CD (Franzosa, 2019)	module2	T__Bifidobacterium_dentium	T__Veillonella_infantium	0.146664	0.141305	0.183513
CD (Franzosa, 2019)	module2	T__Enterococcus_faecalis	M__HILIC.pos_Cluster_2372..C36.2.PC.	0.00162945	0.987032	0.990333
CD (Franzosa, 2019)	module2	T__Enterococcus_faecalis	P__PWY.5265	0.22014	0.0261989	0.0461829
CD (Franzosa, 2019)	module2	T__Enterococcus_faecalis	P__PWY.6396	0.202253	0.0414898	0.0680161
CD (Franzosa, 2019)	module2	T__Enterococcus_faecalis	T__Bifidobacterium_dentium	0.125946	0.207186	0.251643
CD (Franzosa, 2019)	module2	T__Enterococcus_faecalis	T__Prevotella_copri	0.0461908	0.644798	0.683531
CD (Franzosa, 2019)	module2	T__Enterococcus_faecalis	T__Streptococcus_lutetiensis	0.185176	0.0624218	0.0955435
CD (Franzosa, 2019)	module2	T__Enterococcus_faecalis	T__Veillonella_dispar	0.141677	0.155488	0.198495
CD (Franzosa, 2019)	module2	T__Enterococcus_faecalis	T__Veillonella_infantium	0.174161	0.0800032	0.117652
CD (Franzosa, 2019)	module2	T__Prevotella_copri	M__HILIC.pos_Cluster_2372..C36.2.PC.	0.263685	0.00741011	0.0148363
CD (Franzosa, 2019)	module2	T__Prevotella_copri	P__PWY.5265	-0.0131454	0.895671	0.907775
CD (Franzosa, 2019)	module2	T__Prevotella_copri	P__PWY.6396	0.118963	0.233694	0.278207
CD (Franzosa, 2019)	module2	T__Prevotella_copri	T__Bifidobacterium_dentium	-0.179169	0.0715729	0.107359
CD (Franzosa, 2019)	module2	T__Prevotella_copri	T__Enterococcus_faecalis	0.0461908	0.644798	0.683531
CD (Franzosa, 2019)	module2	T__Prevotella_copri	T__Streptococcus_lutetiensis	0.108429	0.278017	0.323276
CD (Franzosa, 2019)	module2	T__Prevotella_copri	T__Veillonella_dispar	0.109699	0.272395	0.317971
CD (Franzosa, 2019)	module2	T__Prevotella_copri	T__Veillonella_infantium	0.133099	0.182333	0.227314
CD (Franzosa, 2019)	module2	T__Streptococcus_lutetiensis	M__HILIC.pos_Cluster_2372..C36.2.PC.	-0.120236	0.228693	0.274432
CD (Franzosa, 2019)	module2	T__Streptococcus_lutetiensis	P__PWY.5265	0.32087	0.00100869	0.00238273
CD (Franzosa, 2019)	module2	T__Streptococcus_lutetiensis	P__PWY.6396	0.473532	4.99366e-07	1.42676e-06
CD (Franzosa, 2019)	module2	T__Streptococcus_lutetiensis	T__Bifidobacterium_dentium	0.14971	0.133139	0.175954
CD (Franzosa, 2019)	module2	T__Streptococcus_lutetiensis	T__Enterococcus_faecalis	0.185176	0.0624218	0.0955435
CD (Franzosa, 2019)	module2	T__Streptococcus_lutetiensis	T__Prevotella_copri	0.108429	0.278017	0.323276
CD (Franzosa, 2019)	module2	T__Streptococcus_lutetiensis	T__Veillonella_dispar	0.172993	0.0820791	0.120116
CD (Franzosa, 2019)	module2	T__Streptococcus_lutetiensis	T__Veillonella_infantium	0.162942	0.101776	0.140704
CD (Franzosa, 2019)	module2	T__Veillonella_dispar	M__HILIC.pos_Cluster_2372..C36.2.PC.	0.218557	0.0273237	0.0473822
CD (Franzosa, 2019)	module2	T__Veillonella_dispar	P__PWY.5265	-0.0267994	0.789182	0.821912
CD (Franzosa, 2019)	module2	T__Veillonella_dispar	P__PWY.6396	0.186289	0.0608355	0.0940756
CD (Franzosa, 2019)	module2	T__Veillonella_dispar	T__Bifidobacterium_dentium	0.138014	0.166565	0.210842
CD (Franzosa, 2019)	module2	T__Veillonella_dispar	T__Enterococcus_faecalis	0.141677	0.155488	0.198495
CD (Franzosa, 2019)	module2	T__Veillonella_dispar	T__Prevotella_copri	0.109699	0.272395	0.317971
CD (Franzosa, 2019)	module2	T__Veillonella_dispar	T__Streptococcus_lutetiensis	0.172993	0.0820791	0.120116
CD (Franzosa, 2019)	module2	T__Veillonella_dispar	T__Veillonella_infantium	0.802484	0	0
CD (Franzosa, 2019)	module2	T__Veillonella_infantium	M__HILIC.pos_Cluster_2372..C36.2.PC.	0.234332	0.0177604	0.033094
CD (Franzosa, 2019)	module2	T__Veillonella_infantium	P__PWY.5265	0.0137931	0.890562	0.907775
CD (Franzosa, 2019)	module2	T__Veillonella_infantium	P__PWY.6396	0.257066	0.00910106	0.0180816
CD (Franzosa, 2019)	module2	T__Veillonella_infantium	T__Bifidobacterium_dentium	0.146664	0.141305	0.183513
CD (Franzosa, 2019)	module2	T__Veillonella_infantium	T__Enterococcus_faecalis	0.174161	0.0800032	0.117652
CD (Franzosa, 2019)	module2	T__Veillonella_infantium	T__Prevotella_copri	0.133099	0.182333	0.227314
CD (Franzosa, 2019)	module2	T__Veillonella_infantium	T__Streptococcus_lutetiensis	0.162942	0.101776	0.140704
CD (Franzosa, 2019)	module2	T__Veillonella_infantium	T__Veillonella_dispar	0.802484	0	0
Cirrhosis (Qin, 2014)	module3	P__ASPASN.PWY	P__PWY.1269	0.637801	0	0
Cirrhosis (Qin, 2014)	module3	P__ASPASN.PWY	P__PWY.2941	-0.109209	0.0934663	0.122077
Cirrhosis (Qin, 2014)	module3	P__ASPASN.PWY	P__PWY.6126	-0.0551853	0.397709	0.452287
Cirrhosis (Qin, 2014)	module3	P__ASPASN.PWY	P__PWY.6478	0.0453663	0.487011	0.538639
Cirrhosis (Qin, 2014)	module3	P__ASPASN.PWY	P__PWY.7200	-0.19347	0.00278065	0.00458793
Cirrhosis (Qin, 2014)	module3	P__ASPASN.PWY	P__PWY.7229	-0.0315545	0.628863	0.679283
Cirrhosis (Qin, 2014)	module3	P__ASPASN.PWY	P__PWY0.1586	0.479248	5.32907e-15	1.97788e-14
Cirrhosis (Qin, 2014)	module3	P__ASPASN.PWY	T__.Clostridium..symbiosum	0.00456745	0.944239	0.954169
Cirrhosis (Qin, 2014)	module3	P__ASPASN.PWY	T__Adlercreutzia.equolifaciens	-0.119475	0.0663343	0.0879396
Cirrhosis (Qin, 2014)	module3	P__ASPASN.PWY	T__Anaerobutyricum.hallii	-0.149946	0.0209294	0.0297922
Cirrhosis (Qin, 2014)	module3	P__ASPASN.PWY	T__Bacteroides.thetaiotaomicron	0.0458516	0.482359	0.533839
Cirrhosis (Qin, 2014)	module3	P__ASPASN.PWY	T__Coprococcus.catus	-0.0572195	0.380517	0.434622
Cirrhosis (Qin, 2014)	module3	P__ASPASN.PWY	T__Dialister.sp..CAG.357	-0.0685803	0.293058	0.342145
Cirrhosis (Qin, 2014)	module3	P__ASPASN.PWY	T__Parabacteroides.distasonis	0.108113	0.0968233	0.125504
Cirrhosis (Qin, 2014)	module3	P__ASPASN.PWY	T__Prevotella.copri	0.317237	6.11941e-07	1.51964e-06
Cirrhosis (Qin, 2014)	module3	P__PWY.1269	P__ASPASN.PWY	0.637801	0	0
Cirrhosis (Qin, 2014)	module3	P__PWY.1269	P__PWY.2941	-0.0414561	0.525358	0.57621
Cirrhosis (Qin, 2014)	module3	P__PWY.1269	P__PWY.6478	0.0779318	0.232001	0.276238
Cirrhosis (Qin, 2014)	module3	P__PWY.1269	P__PWY.7200	-0.104311	0.109215	0.139245
Cirrhosis (Qin, 2014)	module3	P__PWY.1269	P__PWY0.1586	0.607669	0	0
Cirrhosis (Qin, 2014)	module3	P__PWY.1269	T__.Clostridium..symbiosum	0.000161864	0.998022	0.999136
Cirrhosis (Qin, 2014)	module3	P__PWY.1269	T__Adlercreutzia.equolifaciens	-0.0596422	0.360644	0.413857
Cirrhosis (Qin, 2014)	module3	P__PWY.1269	T__Anaerobutyricum.hallii	-0.17954	0.00557239	0.00871514
Cirrhosis (Qin, 2014)	module3	P__PWY.1269	T__Bacteroides.thetaiotaomicron	0.107682	0.0981688	0.126863
Cirrhosis (Qin, 2014)	module3	P__PWY.1269	T__Coprococcus.catus	0.00453051	0.944689	0.954169
Cirrhosis (Qin, 2014)	module3	P__PWY.1269	T__Dialister.sp..CAG.357	-0.0422976	0.516978	0.569208
Cirrhosis (Qin, 2014)	module3	P__PWY.1269	T__Parabacteroides.distasonis	-0.00214727	0.973769	0.978918
Cirrhosis (Qin, 2014)	module3	P__PWY.1269	T__Prevotella.copri	0.435904	2.06657e-12	6.90605e-12
Cirrhosis (Qin, 2014)	module3	P__PWY.2941	P__ASPASN.PWY	-0.109209	0.0934663	0.122077
Cirrhosis (Qin, 2014)	module3	P__PWY.2941	P__PWY.1269	-0.0414561	0.525358	0.57621
Cirrhosis (Qin, 2014)	module3	P__PWY.2941	P__PWY.6126	0.399622	1.68384e-10	5.13557e-10
Cirrhosis (Qin, 2014)	module3	P__PWY.2941	P__PWY.6478	0.387557	6.49368e-10	1.94583e-09
Cirrhosis (Qin, 2014)	module3	P__PWY.2941	P__PWY.7200	0.129272	0.0468184	0.0631752
Cirrhosis (Qin, 2014)	module3	P__PWY.2941	P__PWY.7229	0.347253	4.03298e-08	1.10055e-07
Cirrhosis (Qin, 2014)	module3	P__PWY.2941	P__PWY0.1586	0.0101152	0.876898	0.899658
Cirrhosis (Qin, 2014)	module3	P__PWY.2941	T__.Clostridium..symbiosum	0.356251	1.68479e-08	4.72569e-08
Cirrhosis (Qin, 2014)	module3	P__PWY.2941	T__Adlercreutzia.equolifaciens	-0.17894	0.00573584	0.0089544
Cirrhosis (Qin, 2014)	module3	P__PWY.2941	T__Anaerobutyricum.hallii	-0.229637	0.000364863	0.000694417
Cirrhosis (Qin, 2014)	module3	P__PWY.2941	T__Bacteroides.thetaiotaomicron	0.292825	4.53877e-06	1.05228e-05
Cirrhosis (Qin, 2014)	module3	P__PWY.2941	T__Coprococcus.catus	-0.318177	5.64449e-07	1.40783e-06
Cirrhosis (Qin, 2014)	module3	P__PWY.2941	T__Dialister.sp..CAG.357	-0.148012	0.0226585	0.0320403
Cirrhosis (Qin, 2014)	module3	P__PWY.2941	T__Parabacteroides.distasonis	0.199343	0.0020449	0.00345393
Cirrhosis (Qin, 2014)	module3	P__PWY.2941	T__Prevotella.copri	-0.309691	1.15919e-06	2.80931e-06
Cirrhosis (Qin, 2014)	module3	P__PWY.6126	P__ASPASN.PWY	-0.0551853	0.397709	0.452287
Cirrhosis (Qin, 2014)	module3	P__PWY.6126	P__PWY.2941	0.399622	1.68384e-10	5.13557e-10
Cirrhosis (Qin, 2014)	module3	P__PWY.6126	P__PWY.6478	0.224009	0.000511617	0.000947378
Cirrhosis (Qin, 2014)	module3	P__PWY.6126	P__PWY.7200	0.0164432	0.801181	0.83434
Cirrhosis (Qin, 2014)	module3	P__PWY.6126	P__PWY.7229	0.982399	0	0
Cirrhosis (Qin, 2014)	module3	P__PWY.6126	P__PWY0.1586	-0.313349	8.52318e-07	2.08928e-06
Cirrhosis (Qin, 2014)	module3	P__PWY.6126	T__.Clostridium..symbiosum	0.181627	0.00503644	0.00792036
Cirrhosis (Qin, 2014)	module3	P__PWY.6126	T__Adlercreutzia.equolifaciens	0.00339175	0.958577	0.967055
Cirrhosis (Qin, 2014)	module3	P__PWY.6126	T__Anaerobutyricum.hallii	-0.04154	0.524519	0.576008
Cirrhosis (Qin, 2014)	module3	P__PWY.6126	T__Bacteroides.thetaiotaomicron	0.28986	5.71913e-06	1.30821e-05
Cirrhosis (Qin, 2014)	module3	P__PWY.6126	T__Coprococcus.catus	-0.0955699	0.142414	0.176829
Cirrhosis (Qin, 2014)	module3	P__PWY.6126	T__Dialister.sp..CAG.357	0.0228041	0.726899	0.766784
Cirrhosis (Qin, 2014)	module3	P__PWY.6126	T__Parabacteroides.distasonis	0.292328	4.71884e-06	1.0896e-05
Cirrhosis (Qin, 2014)	module3	P__PWY.6126	T__Prevotella.copri	-0.331937	1.67506e-07	4.34907e-07
Cirrhosis (Qin, 2014)	module3	P__PWY.6478	P__ASPASN.PWY	0.0453663	0.487011	0.538639
Cirrhosis (Qin, 2014)	module3	P__PWY.6478	P__PWY.1269	0.0779318	0.232001	0.276238
Cirrhosis (Qin, 2014)	module3	P__PWY.6478	P__PWY.2941	0.387557	6.49368e-10	1.94583e-09
Cirrhosis (Qin, 2014)	module3	P__PWY.6478	P__PWY.6126	0.224009	0.000511617	0.000947378
Cirrhosis (Qin, 2014)	module3	P__PWY.6478	P__PWY.7200	0.0269666	0.679588	0.725374
Cirrhosis (Qin, 2014)	module3	P__PWY.6478	P__PWY.7229	0.168165	0.00949543	0.0142877
Cirrhosis (Qin, 2014)	module3	P__PWY.6478	P__PWY0.1586	0.15451	0.0172944	0.024904
Cirrhosis (Qin, 2014)	module3	P__PWY.6478	T__.Clostridium..symbiosum	0.30333	1.95933e-06	4.68214e-06
Cirrhosis (Qin, 2014)	module3	P__PWY.6478	T__Adlercreutzia.equolifaciens	-0.0888361	0.172857	0.210805
Cirrhosis (Qin, 2014)	module3	P__PWY.6478	T__Anaerobutyricum.hallii	-0.0929136	0.153894	0.18957
Cirrhosis (Qin, 2014)	module3	P__PWY.6478	T__Bacteroides.thetaiotaomicron	0.730586	0	0
Cirrhosis (Qin, 2014)	module3	P__PWY.6478	T__Coprococcus.catus	-0.191417	0.00308983	0.00505904
Cirrhosis (Qin, 2014)	module3	P__PWY.6478	T__Dialister.sp..CAG.357	-0.0536637	0.410868	0.464023
Cirrhosis (Qin, 2014)	module3	P__PWY.6478	T__Parabacteroides.distasonis	0.252796	8.31013e-05	0.000171309
Cirrhosis (Qin, 2014)	module3	P__PWY.6478	T__Prevotella.copri	-0.199861	0.00198941	0.00337177
Cirrhosis (Qin, 2014)	module3	P__PWY.7200	P__ASPASN.PWY	-0.19347	0.00278065	0.00458793
Cirrhosis (Qin, 2014)	module3	P__PWY.7200	P__PWY.1269	-0.104311	0.109215	0.139245
Cirrhosis (Qin, 2014)	module3	P__PWY.7200	P__PWY.2941	0.129272	0.0468184	0.0631752
Cirrhosis (Qin, 2014)	module3	P__PWY.7200	P__PWY.6126	0.0164432	0.801181	0.83434
Cirrhosis (Qin, 2014)	module3	P__PWY.7200	P__PWY.6478	0.0269666	0.679588	0.725374
Cirrhosis (Qin, 2014)	module3	P__PWY.7200	P__PWY.7229	0.0236033	0.717728	0.758513
Cirrhosis (Qin, 2014)	module3	P__PWY.7200	P__PWY0.1586	-0.184582	0.00435646	0.00697931
Cirrhosis (Qin, 2014)	module3	P__PWY.7200	T__.Clostridium..symbiosum	-0.085401	0.190137	0.230726
Cirrhosis (Qin, 2014)	module3	P__PWY.7200	T__Adlercreutzia.equolifaciens	0.269361	2.63654e-05	5.75397e-05
Cirrhosis (Qin, 2014)	module3	P__PWY.7200	T__Anaerobutyricum.hallii	0.232833	0.000300026	0.00058005
Cirrhosis (Qin, 2014)	module3	P__PWY.7200	T__Bacteroides.thetaiotaomicron	-0.0157564	0.809323	0.841283
Cirrhosis (Qin, 2014)	module3	P__PWY.7200	T__Coprococcus.catus	0.128037	0.0489764	0.0660352
Cirrhosis (Qin, 2014)	module3	P__PWY.7200	T__Dialister.sp..CAG.357	0.200968	0.0018754	0.00320241
Cirrhosis (Qin, 2014)	module3	P__PWY.7200	T__Parabacteroides.distasonis	-0.0165554	0.799854	0.83395
Cirrhosis (Qin, 2014)	module3	P__PWY.7200	T__Prevotella.copri	-0.0162591	0.803361	0.836102
Cirrhosis (Qin, 2014)	module3	P__PWY.7229	P__ASPASN.PWY	-0.0315545	0.628863	0.679283
Cirrhosis (Qin, 2014)	module3	P__PWY.7229	P__PWY.2941	0.347253	4.03298e-08	1.10055e-07
Cirrhosis (Qin, 2014)	module3	P__PWY.7229	P__PWY.6126	0.982399	0	0
Cirrhosis (Qin, 2014)	module3	P__PWY.7229	P__PWY.6478	0.168165	0.00949543	0.0142877
Cirrhosis (Qin, 2014)	module3	P__PWY.7229	P__PWY.7200	0.0236033	0.717728	0.758513
Cirrhosis (Qin, 2014)	module3	P__PWY.7229	P__PWY0.1586	-0.36456	7.34236e-09	2.11139e-08
Cirrhosis (Qin, 2014)	module3	P__PWY.7229	T__.Clostridium..symbiosum	0.129865	0.04581	0.0619123
Cirrhosis (Qin, 2014)	module3	P__PWY.7229	T__Bacteroides.thetaiotaomicron	0.261574	4.566e-05	9.68083e-05
Cirrhosis (Qin, 2014)	module3	P__PWY.7229	T__Coprococcus.catus	-0.0476288	0.465528	0.518905
Cirrhosis (Qin, 2014)	module3	P__PWY.7229	T__Dialister.sp..CAG.357	0.0404513	0.535454	0.585828
Cirrhosis (Qin, 2014)	module3	P__PWY.7229	T__Parabacteroides.distasonis	0.296039	3.52246e-06	8.29013e-06
Cirrhosis (Qin, 2014)	module3	P__PWY.7229	T__Prevotella.copri	-0.294021	4.13167e-06	9.61808e-06
Cirrhosis (Qin, 2014)	module3	P__PWY0.1586	P__ASPASN.PWY	0.479248	5.32907e-15	1.97788e-14
Cirrhosis (Qin, 2014)	module3	P__PWY0.1586	P__PWY.1269	0.607669	0	0
Cirrhosis (Qin, 2014)	module3	P__PWY0.1586	P__PWY.2941	0.0101152	0.876898	0.899658
Cirrhosis (Qin, 2014)	module3	P__PWY0.1586	P__PWY.6126	-0.313349	8.52318e-07	2.08928e-06
Cirrhosis (Qin, 2014)	module3	P__PWY0.1586	P__PWY.6478	0.15451	0.0172944	0.024904
Cirrhosis (Qin, 2014)	module3	P__PWY0.1586	P__PWY.7200	-0.184582	0.00435646	0.00697931
Cirrhosis (Qin, 2014)	module3	P__PWY0.1586	P__PWY.7229	-0.36456	7.34236e-09	2.11139e-08
Cirrhosis (Qin, 2014)	module3	P__PWY0.1586	T__.Clostridium..symbiosum	0.0582579	0.371919	0.425939
Cirrhosis (Qin, 2014)	module3	P__PWY0.1586	T__Adlercreutzia.equolifaciens	-0.283444	9.34838e-06	2.10185e-05
Cirrhosis (Qin, 2014)	module3	P__PWY0.1586	T__Anaerobutyricum.hallii	-0.33558	1.20214e-07	3.14986e-07
Cirrhosis (Qin, 2014)	module3	P__PWY0.1586	T__Bacteroides.thetaiotaomicron	0.0890836	0.171659	0.209493
Cirrhosis (Qin, 2014)	module3	P__PWY0.1586	T__Coprococcus.catus	-0.134278	0.0388639	0.0531119
Cirrhosis (Qin, 2014)	module3	P__PWY0.1586	T__Dialister.sp..CAG.357	-0.161554	0.0127628	0.0187928
Cirrhosis (Qin, 2014)	module3	P__PWY0.1586	T__Parabacteroides.distasonis	-0.0948024	0.145662	0.1806
Cirrhosis (Qin, 2014)	module3	P__PWY0.1586	T__Prevotella.copri	0.200674	0.00190507	0.00324336
Cirrhosis (Qin, 2014)	module3	T__.Clostridium..symbiosum	P__ASPASN.PWY	0.00456745	0.944239	0.954169
Cirrhosis (Qin, 2014)	module3	T__.Clostridium..symbiosum	P__PWY.1269	0.000161864	0.998022	0.999136
Cirrhosis (Qin, 2014)	module3	T__.Clostridium..symbiosum	P__PWY.2941	0.356251	1.68479e-08	4.72569e-08
Cirrhosis (Qin, 2014)	module3	T__.Clostridium..symbiosum	P__PWY.6126	0.181627	0.00503644	0.00792036
Cirrhosis (Qin, 2014)	module3	T__.Clostridium..symbiosum	P__PWY.6478	0.30333	1.95933e-06	4.68214e-06
Cirrhosis (Qin, 2014)	module3	T__.Clostridium..symbiosum	P__PWY.7200	-0.085401	0.190137	0.230726
Cirrhosis (Qin, 2014)	module3	T__.Clostridium..symbiosum	P__PWY.7229	0.129865	0.04581	0.0619123
Cirrhosis (Qin, 2014)	module3	T__.Clostridium..symbiosum	P__PWY0.1586	0.0582579	0.371919	0.425939
Cirrhosis (Qin, 2014)	module3	T__.Clostridium..symbiosum	T__Adlercreutzia.equolifaciens	-0.169584	0.00889982	0.0134164
Cirrhosis (Qin, 2014)	module3	T__.Clostridium..symbiosum	T__Anaerobutyricum.hallii	-0.14374	0.0269212	0.0375404
Cirrhosis (Qin, 2014)	module3	T__.Clostridium..symbiosum	T__Bacteroides.thetaiotaomicron	0.231435	0.000326949	0.000627844
Cirrhosis (Qin, 2014)	module3	T__.Clostridium..symbiosum	T__Coprococcus.catus	-0.304274	1.81383e-06	4.35269e-06
Cirrhosis (Qin, 2014)	module3	T__.Clostridium..symbiosum	T__Dialister.sp..CAG.357	-0.15557	0.0165334	0.0238924
Cirrhosis (Qin, 2014)	module3	T__.Clostridium..symbiosum	T__Parabacteroides.distasonis	0.153049	0.0183934	0.0263577
Cirrhosis (Qin, 2014)	module3	T__.Clostridium..symbiosum	T__Prevotella.copri	-0.141633	0.0292656	0.0405454
Cirrhosis (Qin, 2014)	module3	T__Adlercreutzia.equolifaciens	P__ASPASN.PWY	-0.119475	0.0663343	0.0879396
Cirrhosis (Qin, 2014)	module3	T__Adlercreutzia.equolifaciens	P__PWY.1269	-0.0596422	0.360644	0.413857
Cirrhosis (Qin, 2014)	module3	T__Adlercreutzia.equolifaciens	P__PWY.2941	-0.17894	0.00573584	0.0089544
Cirrhosis (Qin, 2014)	module3	T__Adlercreutzia.equolifaciens	P__PWY.6126	0.00339175	0.958577	0.967055
Cirrhosis (Qin, 2014)	module3	T__Adlercreutzia.equolifaciens	P__PWY.6478	-0.0888361	0.172857	0.210805
Cirrhosis (Qin, 2014)	module3	T__Adlercreutzia.equolifaciens	P__PWY.7200	0.269361	2.63654e-05	5.75397e-05
Cirrhosis (Qin, 2014)	module3	T__Adlercreutzia.equolifaciens	P__PWY0.1586	-0.283444	9.34838e-06	2.10185e-05
Cirrhosis (Qin, 2014)	module3	T__Adlercreutzia.equolifaciens	T__.Clostridium..symbiosum	-0.169584	0.00889982	0.0134164
Cirrhosis (Qin, 2014)	module3	T__Adlercreutzia.equolifaciens	T__Anaerobutyricum.hallii	0.478832	5.55112e-15	2.05139e-14
Cirrhosis (Qin, 2014)	module3	T__Adlercreutzia.equolifaciens	T__Bacteroides.thetaiotaomicron	-0.0278281	0.669943	0.717317
Cirrhosis (Qin, 2014)	module3	T__Adlercreutzia.equolifaciens	T__Coprococcus.catus	0.38413	9.4342e-10	2.80729e-09
Cirrhosis (Qin, 2014)	module3	T__Adlercreutzia.equolifaciens	T__Dialister.sp..CAG.357	0.271408	2.27568e-05	4.97279e-05
Cirrhosis (Qin, 2014)	module3	T__Adlercreutzia.equolifaciens	T__Parabacteroides.distasonis	0.0489937	0.452826	0.506065
Cirrhosis (Qin, 2014)	module3	T__Adlercreutzia.equolifaciens	T__Prevotella.copri	0.0472306	0.469271	0.522056
Cirrhosis (Qin, 2014)	module3	T__Anaerobutyricum.hallii	P__ASPASN.PWY	-0.149946	0.0209294	0.0297922
Cirrhosis (Qin, 2014)	module3	T__Anaerobutyricum.hallii	P__PWY.1269	-0.17954	0.00557239	0.00871514
Cirrhosis (Qin, 2014)	module3	T__Anaerobutyricum.hallii	P__PWY.2941	-0.229637	0.000364863	0.000694417
Cirrhosis (Qin, 2014)	module3	T__Anaerobutyricum.hallii	P__PWY.6126	-0.04154	0.524519	0.576008
Cirrhosis (Qin, 2014)	module3	T__Anaerobutyricum.hallii	P__PWY.6478	-0.0929136	0.153894	0.18957
Cirrhosis (Qin, 2014)	module3	T__Anaerobutyricum.hallii	P__PWY.7200	0.232833	0.000300026	0.00058005
Cirrhosis (Qin, 2014)	module3	T__Anaerobutyricum.hallii	P__PWY0.1586	-0.33558	1.20214e-07	3.14986e-07
Cirrhosis (Qin, 2014)	module3	T__Anaerobutyricum.hallii	T__.Clostridium..symbiosum	-0.14374	0.0269212	0.0375404
Cirrhosis (Qin, 2014)	module3	T__Anaerobutyricum.hallii	T__Adlercreutzia.equolifaciens	0.478832	5.55112e-15	2.05139e-14
Cirrhosis (Qin, 2014)	module3	T__Anaerobutyricum.hallii	T__Bacteroides.thetaiotaomicron	-0.101507	0.119127	0.150536
Cirrhosis (Qin, 2014)	module3	T__Anaerobutyricum.hallii	T__Coprococcus.catus	0.293598	4.27143e-06	9.92991e-06
Cirrhosis (Qin, 2014)	module3	T__Anaerobutyricum.hallii	T__Dialister.sp..CAG.357	0.226437	0.000442628	0.000828256
Cirrhosis (Qin, 2014)	module3	T__Anaerobutyricum.hallii	T__Parabacteroides.distasonis	0.0749517	0.250398	0.296697
Cirrhosis (Qin, 2014)	module3	T__Anaerobutyricum.hallii	T__Prevotella.copri	-0.0804717	0.217091	0.260479
Cirrhosis (Qin, 2014)	module3	T__Bacteroides.thetaiotaomicron	P__ASPASN.PWY	0.0458516	0.482359	0.533839
Cirrhosis (Qin, 2014)	module3	T__Bacteroides.thetaiotaomicron	P__PWY.1269	0.107682	0.0981688	0.126863
Cirrhosis (Qin, 2014)	module3	T__Bacteroides.thetaiotaomicron	P__PWY.2941	0.292825	4.53877e-06	1.05228e-05
Cirrhosis (Qin, 2014)	module3	T__Bacteroides.thetaiotaomicron	P__PWY.6126	0.28986	5.71913e-06	1.30821e-05
Cirrhosis (Qin, 2014)	module3	T__Bacteroides.thetaiotaomicron	P__PWY.6478	0.730586	0	0
Cirrhosis (Qin, 2014)	module3	T__Bacteroides.thetaiotaomicron	P__PWY.7200	-0.0157564	0.809323	0.841283
Cirrhosis (Qin, 2014)	module3	T__Bacteroides.thetaiotaomicron	P__PWY.7229	0.261574	4.566e-05	9.68083e-05
Cirrhosis (Qin, 2014)	module3	T__Bacteroides.thetaiotaomicron	P__PWY0.1586	0.0890836	0.171659	0.209493
Cirrhosis (Qin, 2014)	module3	T__Bacteroides.thetaiotaomicron	T__.Clostridium..symbiosum	0.231435	0.000326949	0.000627844
Cirrhosis (Qin, 2014)	module3	T__Bacteroides.thetaiotaomicron	T__Adlercreutzia.equolifaciens	-0.0278281	0.669943	0.717317
Cirrhosis (Qin, 2014)	module3	T__Bacteroides.thetaiotaomicron	T__Anaerobutyricum.hallii	-0.101507	0.119127	0.150536
Cirrhosis (Qin, 2014)	module3	T__Bacteroides.thetaiotaomicron	T__Coprococcus.catus	-0.174218	0.00717823	0.0109758
Cirrhosis (Qin, 2014)	module3	T__Bacteroides.thetaiotaomicron	T__Dialister.sp..CAG.357	-0.0343583	0.598681	0.649552
Cirrhosis (Qin, 2014)	module3	T__Bacteroides.thetaiotaomicron	T__Parabacteroides.distasonis	0.340754	7.44975e-08	1.98235e-07
Cirrhosis (Qin, 2014)	module3	T__Bacteroides.thetaiotaomicron	T__Prevotella.copri	-0.21354	0.000938726	0.00166442
Cirrhosis (Qin, 2014)	module3	T__Coprococcus.catus	P__ASPASN.PWY	-0.0572195	0.380517	0.434622
Cirrhosis (Qin, 2014)	module3	T__Coprococcus.catus	P__PWY.1269	0.00453051	0.944689	0.954169
Cirrhosis (Qin, 2014)	module3	T__Coprococcus.catus	P__PWY.2941	-0.318177	5.64449e-07	1.40783e-06
Cirrhosis (Qin, 2014)	module3	T__Coprococcus.catus	P__PWY.6126	-0.0955699	0.142414	0.176829
Cirrhosis (Qin, 2014)	module3	T__Coprococcus.catus	P__PWY.6478	-0.191417	0.00308983	0.00505904
Cirrhosis (Qin, 2014)	module3	T__Coprococcus.catus	P__PWY.7200	0.128037	0.0489764	0.0660352
Cirrhosis (Qin, 2014)	module3	T__Coprococcus.catus	P__PWY.7229	-0.0476288	0.465528	0.518905
Cirrhosis (Qin, 2014)	module3	T__Coprococcus.catus	P__PWY0.1586	-0.134278	0.0388639	0.0531119
Cirrhosis (Qin, 2014)	module3	T__Coprococcus.catus	T__.Clostridium..symbiosum	-0.304274	1.81383e-06	4.35269e-06
Cirrhosis (Qin, 2014)	module3	T__Coprococcus.catus	T__Adlercreutzia.equolifaciens	0.38413	9.4342e-10	2.80729e-09
Cirrhosis (Qin, 2014)	module3	T__Coprococcus.catus	T__Anaerobutyricum.hallii	0.293598	4.27143e-06	9.92991e-06
Cirrhosis (Qin, 2014)	module3	T__Coprococcus.catus	T__Bacteroides.thetaiotaomicron	-0.174218	0.00717823	0.0109758
Cirrhosis (Qin, 2014)	module3	T__Coprococcus.catus	T__Dialister.sp..CAG.357	0.332943	1.52912e-07	3.98222e-07
Cirrhosis (Qin, 2014)	module3	T__Coprococcus.catus	T__Parabacteroides.distasonis	-0.0105198	0.872016	0.89691
Cirrhosis (Qin, 2014)	module3	T__Coprococcus.catus	T__Prevotella.copri	0.10702	0.100267	0.128707
Cirrhosis (Qin, 2014)	module3	T__Dialister.sp..CAG.357	P__ASPASN.PWY	-0.0685803	0.293058	0.342145
Cirrhosis (Qin, 2014)	module3	T__Dialister.sp..CAG.357	P__PWY.1269	-0.0422976	0.516978	0.569208
Cirrhosis (Qin, 2014)	module3	T__Dialister.sp..CAG.357	P__PWY.2941	-0.148012	0.0226585	0.0320403
Cirrhosis (Qin, 2014)	module3	T__Dialister.sp..CAG.357	P__PWY.6126	0.0228041	0.726899	0.766784
Cirrhosis (Qin, 2014)	module3	T__Dialister.sp..CAG.357	P__PWY.6478	-0.0536637	0.410868	0.464023
Cirrhosis (Qin, 2014)	module3	T__Dialister.sp..CAG.357	P__PWY.7200	0.200968	0.0018754	0.00320241
Cirrhosis (Qin, 2014)	module3	T__Dialister.sp..CAG.357	P__PWY.7229	0.0404513	0.535454	0.585828
Cirrhosis (Qin, 2014)	module3	T__Dialister.sp..CAG.357	P__PWY0.1586	-0.161554	0.0127628	0.0187928
Cirrhosis (Qin, 2014)	module3	T__Dialister.sp..CAG.357	T__.Clostridium..symbiosum	-0.15557	0.0165334	0.0238924
Cirrhosis (Qin, 2014)	module3	T__Dialister.sp..CAG.357	T__Adlercreutzia.equolifaciens	0.271408	2.27568e-05	4.97279e-05
Cirrhosis (Qin, 2014)	module3	T__Dialister.sp..CAG.357	T__Anaerobutyricum.hallii	0.226437	0.000442628	0.000828256
Cirrhosis (Qin, 2014)	module3	T__Dialister.sp..CAG.357	T__Bacteroides.thetaiotaomicron	-0.0343583	0.598681	0.649552
Cirrhosis (Qin, 2014)	module3	T__Dialister.sp..CAG.357	T__Coprococcus.catus	0.332943	1.52912e-07	3.98222e-07
Cirrhosis (Qin, 2014)	module3	T__Dialister.sp..CAG.357	T__Parabacteroides.distasonis	0.0544557	0.403987	0.458101
Cirrhosis (Qin, 2014)	module3	T__Dialister.sp..CAG.357	T__Prevotella.copri	0.0270343	0.678828	0.725016
Cirrhosis (Qin, 2014)	module3	T__Parabacteroides.distasonis	P__ASPASN.PWY	0.108113	0.0968233	0.125504
Cirrhosis (Qin, 2014)	module3	T__Parabacteroides.distasonis	P__PWY.1269	-0.00214727	0.973769	0.978918
Cirrhosis (Qin, 2014)	module3	T__Parabacteroides.distasonis	P__PWY.2941	0.199343	0.0020449	0.00345393
Cirrhosis (Qin, 2014)	module3	T__Parabacteroides.distasonis	P__PWY.6126	0.292328	4.71884e-06	1.0896e-05
Cirrhosis (Qin, 2014)	module3	T__Parabacteroides.distasonis	P__PWY.6478	0.252796	8.31013e-05	0.000171309
Cirrhosis (Qin, 2014)	module3	T__Parabacteroides.distasonis	P__PWY.7200	-0.0165554	0.799854	0.83395
Cirrhosis (Qin, 2014)	module3	T__Parabacteroides.distasonis	P__PWY.7229	0.296039	3.52246e-06	8.29013e-06
Cirrhosis (Qin, 2014)	module3	T__Parabacteroides.distasonis	P__PWY0.1586	-0.0948024	0.145662	0.1806
Cirrhosis (Qin, 2014)	module3	T__Parabacteroides.distasonis	T__.Clostridium..symbiosum	0.153049	0.0183934	0.0263577
Cirrhosis (Qin, 2014)	module3	T__Parabacteroides.distasonis	T__Adlercreutzia.equolifaciens	0.0489937	0.452826	0.506065
Cirrhosis (Qin, 2014)	module3	T__Parabacteroides.distasonis	T__Anaerobutyricum.hallii	0.0749517	0.250398	0.296697
Cirrhosis (Qin, 2014)	module3	T__Parabacteroides.distasonis	T__Bacteroides.thetaiotaomicron	0.340754	7.44975e-08	1.98235e-07
Cirrhosis (Qin, 2014)	module3	T__Parabacteroides.distasonis	T__Coprococcus.catus	-0.0105198	0.872016	0.89691
Cirrhosis (Qin, 2014)	module3	T__Parabacteroides.distasonis	T__Dialister.sp..CAG.357	0.0544557	0.403987	0.458101
Cirrhosis (Qin, 2014)	module3	T__Parabacteroides.distasonis	T__Prevotella.copri	-0.221804	0.000582767	0.00106757
Cirrhosis (Qin, 2014)	module3	T__Prevotella.copri	P__ASPASN.PWY	0.317237	6.11941e-07	1.51964e-06
Cirrhosis (Qin, 2014)	module3	T__Prevotella.copri	P__PWY.1269	0.435904	2.06657e-12	6.90605e-12
Cirrhosis (Qin, 2014)	module3	T__Prevotella.copri	P__PWY.2941	-0.309691	1.15919e-06	2.80931e-06
Cirrhosis (Qin, 2014)	module3	T__Prevotella.copri	P__PWY.6126	-0.331937	1.67506e-07	4.34907e-07
Cirrhosis (Qin, 2014)	module3	T__Prevotella.copri	P__PWY.6478	-0.199861	0.00198941	0.00337177
Cirrhosis (Qin, 2014)	module3	T__Prevotella.copri	P__PWY.7200	-0.0162591	0.803361	0.836102
Cirrhosis (Qin, 2014)	module3	T__Prevotella.copri	P__PWY.7229	-0.294021	4.13167e-06	9.61808e-06
Cirrhosis (Qin, 2014)	module3	T__Prevotella.copri	P__PWY0.1586	0.200674	0.00190507	0.00324336
Cirrhosis (Qin, 2014)	module3	T__Prevotella.copri	T__.Clostridium..symbiosum	-0.141633	0.0292656	0.0405454
Cirrhosis (Qin, 2014)	module3	T__Prevotella.copri	T__Adlercreutzia.equolifaciens	0.0472306	0.469271	0.522056
Cirrhosis (Qin, 2014)	module3	T__Prevotella.copri	T__Anaerobutyricum.hallii	-0.0804717	0.217091	0.260479
Cirrhosis (Qin, 2014)	module3	T__Prevotella.copri	T__Bacteroides.thetaiotaomicron	-0.21354	0.000938726	0.00166442
Cirrhosis (Qin, 2014)	module3	T__Prevotella.copri	T__Coprococcus.catus	0.10702	0.100267	0.128707
Cirrhosis (Qin, 2014)	module3	T__Prevotella.copri	T__Dialister.sp..CAG.357	0.0270343	0.678828	0.725016
Cirrhosis (Qin, 2014)	module3	T__Prevotella.copri	T__Parabacteroides.distasonis	-0.221804	0.000582767	0.00106757
Cirrhosis (Qin, 2014)	module2	P__AST.PWY	P__CATECHOL.ORTHO.CLEAVAGE.PWY_Cluster178	0.670829	0	0
Cirrhosis (Qin, 2014)	module2	P__AST.PWY	P__ECASYN.PWY	0.958198	0	0
Cirrhosis (Qin, 2014)	module2	P__AST.PWY	P__GOLPDLCAT.PWY	0.548743	0	0
Cirrhosis (Qin, 2014)	module2	P__AST.PWY	P__P221.PWY	0.876873	0	0
Cirrhosis (Qin, 2014)	module2	P__AST.PWY	P__PROTOCATECHUATE.ORTHO.CLEAVAGE.PWY_Cluster256	0.712608	0	0
Cirrhosis (Qin, 2014)	module2	P__AST.PWY	P__PWY.3801	0.567635	0	0
Cirrhosis (Qin, 2014)	module2	P__AST.PWY	P__PWY.6182_Cluster320	0.684523	0	0
Cirrhosis (Qin, 2014)	module2	P__AST.PWY	P__PWY.6562	0.58332	0	0
Cirrhosis (Qin, 2014)	module2	P__AST.PWY	P__PWY.7013	0.63385	0	0
Cirrhosis (Qin, 2014)	module2	P__AST.PWY	P__REDCITCYC	0.843508	0	0
Cirrhosis (Qin, 2014)	module2	P__AST.PWY	P__THREOCAT.PWY	0.884305	0	0
Cirrhosis (Qin, 2014)	module2	P__AST.PWY	T__Klebsiella.pneumoniae	0.708974	0	0
Cirrhosis (Qin, 2014)	module2	P__AST.PWY	T__Klebsiella.quasipneumoniae	0.707245	0	0
Cirrhosis (Qin, 2014)	module2	P__AST.PWY	T__Klebsiella.variicola	0.710898	0	0
Cirrhosis (Qin, 2014)	module2	P__CATECHOL.ORTHO.CLEAVAGE.PWY_Cluster178	P__AST.PWY	0.670829	0	0
Cirrhosis (Qin, 2014)	module2	P__CATECHOL.ORTHO.CLEAVAGE.PWY_Cluster178	P__ECASYN.PWY	0.686945	0	0
Cirrhosis (Qin, 2014)	module2	P__CATECHOL.ORTHO.CLEAVAGE.PWY_Cluster178	P__GOLPDLCAT.PWY	0.647962	0	0
Cirrhosis (Qin, 2014)	module2	P__CATECHOL.ORTHO.CLEAVAGE.PWY_Cluster178	P__P221.PWY	0.741011	0	0
Cirrhosis (Qin, 2014)	module2	P__CATECHOL.ORTHO.CLEAVAGE.PWY_Cluster178	P__PROTOCATECHUATE.ORTHO.CLEAVAGE.PWY_Cluster256	0.865362	0	0
Cirrhosis (Qin, 2014)	module2	P__CATECHOL.ORTHO.CLEAVAGE.PWY_Cluster178	P__PWY.3801	0.739444	0	0
Cirrhosis (Qin, 2014)	module2	P__CATECHOL.ORTHO.CLEAVAGE.PWY_Cluster178	P__PWY.6182_Cluster320	0.903401	0	0
Cirrhosis (Qin, 2014)	module2	P__CATECHOL.ORTHO.CLEAVAGE.PWY_Cluster178	P__PWY.6562	0.734383	0	0
Cirrhosis (Qin, 2014)	module2	P__CATECHOL.ORTHO.CLEAVAGE.PWY_Cluster178	P__PWY.7013	0.726638	0	0
Cirrhosis (Qin, 2014)	module2	P__CATECHOL.ORTHO.CLEAVAGE.PWY_Cluster178	P__REDCITCYC	0.669889	0	0
Cirrhosis (Qin, 2014)	module2	P__CATECHOL.ORTHO.CLEAVAGE.PWY_Cluster178	P__THREOCAT.PWY	0.70695	0	0
Cirrhosis (Qin, 2014)	module2	P__CATECHOL.ORTHO.CLEAVAGE.PWY_Cluster178	T__Klebsiella.pneumoniae	0.809828	0	0
Cirrhosis (Qin, 2014)	module2	P__CATECHOL.ORTHO.CLEAVAGE.PWY_Cluster178	T__Klebsiella.quasipneumoniae	0.801033	0	0
Cirrhosis (Qin, 2014)	module2	P__CATECHOL.ORTHO.CLEAVAGE.PWY_Cluster178	T__Klebsiella.variicola	0.804516	0	0
Cirrhosis (Qin, 2014)	module2	P__ECASYN.PWY	P__AST.PWY	0.958198	0	0
Cirrhosis (Qin, 2014)	module2	P__ECASYN.PWY	P__CATECHOL.ORTHO.CLEAVAGE.PWY_Cluster178	0.686945	0	0
Cirrhosis (Qin, 2014)	module2	P__ECASYN.PWY	P__GOLPDLCAT.PWY	0.564123	0	0
Cirrhosis (Qin, 2014)	module2	P__ECASYN.PWY	P__P221.PWY	0.871331	0	0
Cirrhosis (Qin, 2014)	module2	P__ECASYN.PWY	P__PROTOCATECHUATE.ORTHO.CLEAVAGE.PWY_Cluster256	0.747722	0	0
Cirrhosis (Qin, 2014)	module2	P__ECASYN.PWY	P__PWY.3801	0.582193	0	0
Cirrhosis (Qin, 2014)	module2	P__ECASYN.PWY	P__PWY.6182_Cluster320	0.696877	0	0
Cirrhosis (Qin, 2014)	module2	P__ECASYN.PWY	P__PWY.6562	0.622905	0	0
Cirrhosis (Qin, 2014)	module2	P__ECASYN.PWY	P__PWY.7013	0.647067	0	0
Cirrhosis (Qin, 2014)	module2	P__ECASYN.PWY	P__REDCITCYC	0.853292	0	0
Cirrhosis (Qin, 2014)	module2	P__ECASYN.PWY	P__THREOCAT.PWY	0.877108	0	0
Cirrhosis (Qin, 2014)	module2	P__ECASYN.PWY	T__Klebsiella.pneumoniae	0.733502	0	0
Cirrhosis (Qin, 2014)	module2	P__ECASYN.PWY	T__Klebsiella.quasipneumoniae	0.742301	0	0
Cirrhosis (Qin, 2014)	module2	P__ECASYN.PWY	T__Klebsiella.variicola	0.740144	0	0
Cirrhosis (Qin, 2014)	module2	P__GOLPDLCAT.PWY	P__AST.PWY	0.548743	0	0
Cirrhosis (Qin, 2014)	module2	P__GOLPDLCAT.PWY	P__CATECHOL.ORTHO.CLEAVAGE.PWY_Cluster178	0.647962	0	0
Cirrhosis (Qin, 2014)	module2	P__GOLPDLCAT.PWY	P__ECASYN.PWY	0.564123	0	0
Cirrhosis (Qin, 2014)	module2	P__GOLPDLCAT.PWY	P__P221.PWY	0.57384	0	0
Cirrhosis (Qin, 2014)	module2	P__GOLPDLCAT.PWY	P__PROTOCATECHUATE.ORTHO.CLEAVAGE.PWY_Cluster256	0.650121	0	0
Cirrhosis (Qin, 2014)	module2	P__GOLPDLCAT.PWY	P__PWY.3801	0.591306	0	0
Cirrhosis (Qin, 2014)	module2	P__GOLPDLCAT.PWY	P__PWY.6182_Cluster320	0.640877	0	0
Cirrhosis (Qin, 2014)	module2	P__GOLPDLCAT.PWY	P__PWY.6562	0.556253	0	0
Cirrhosis (Qin, 2014)	module2	P__GOLPDLCAT.PWY	P__PWY.7013	0.728631	0	0
Cirrhosis (Qin, 2014)	module2	P__GOLPDLCAT.PWY	P__REDCITCYC	0.575535	0	0
Cirrhosis (Qin, 2014)	module2	P__GOLPDLCAT.PWY	P__THREOCAT.PWY	0.576594	0	0
Cirrhosis (Qin, 2014)	module2	P__GOLPDLCAT.PWY	T__Klebsiella.pneumoniae	0.576601	0	0
Cirrhosis (Qin, 2014)	module2	P__GOLPDLCAT.PWY	T__Klebsiella.quasipneumoniae	0.590753	0	0
Cirrhosis (Qin, 2014)	module2	P__GOLPDLCAT.PWY	T__Klebsiella.variicola	0.603891	0	0
Cirrhosis (Qin, 2014)	module2	P__P221.PWY	P__AST.PWY	0.876873	0	0
Cirrhosis (Qin, 2014)	module2	P__P221.PWY	P__CATECHOL.ORTHO.CLEAVAGE.PWY_Cluster178	0.741011	0	0
Cirrhosis (Qin, 2014)	module2	P__P221.PWY	P__ECASYN.PWY	0.871331	0	0
Cirrhosis (Qin, 2014)	module2	P__P221.PWY	P__GOLPDLCAT.PWY	0.57384	0	0
Cirrhosis (Qin, 2014)	module2	P__P221.PWY	P__PROTOCATECHUATE.ORTHO.CLEAVAGE.PWY_Cluster256	0.741954	0	0
Cirrhosis (Qin, 2014)	module2	P__P221.PWY	P__PWY.3801	0.668595	0	0
Cirrhosis (Qin, 2014)	module2	P__P221.PWY	P__PWY.6182_Cluster320	0.745409	0	0
Cirrhosis (Qin, 2014)	module2	P__P221.PWY	P__PWY.6562	0.635023	0	0
Cirrhosis (Qin, 2014)	module2	P__P221.PWY	P__PWY.7013	0.647856	0	0
Cirrhosis (Qin, 2014)	module2	P__P221.PWY	P__REDCITCYC	0.797222	0	0
Cirrhosis (Qin, 2014)	module2	P__P221.PWY	P__THREOCAT.PWY	0.837423	0	0
Cirrhosis (Qin, 2014)	module2	P__P221.PWY	T__Klebsiella.pneumoniae	0.734583	0	0
Cirrhosis (Qin, 2014)	module2	P__P221.PWY	T__Klebsiella.quasipneumoniae	0.770548	0	0
Cirrhosis (Qin, 2014)	module2	P__P221.PWY	T__Klebsiella.variicola	0.740937	0	0
Cirrhosis (Qin, 2014)	module2	P__PROTOCATECHUATE.ORTHO.CLEAVAGE.PWY_Cluster256	P__AST.PWY	0.712608	0	0
Cirrhosis (Qin, 2014)	module2	P__PROTOCATECHUATE.ORTHO.CLEAVAGE.PWY_Cluster256	P__CATECHOL.ORTHO.CLEAVAGE.PWY_Cluster178	0.865362	0	0
Cirrhosis (Qin, 2014)	module2	P__PROTOCATECHUATE.ORTHO.CLEAVAGE.PWY_Cluster256	P__ECASYN.PWY	0.747722	0	0
Cirrhosis (Qin, 2014)	module2	P__PROTOCATECHUATE.ORTHO.CLEAVAGE.PWY_Cluster256	P__GOLPDLCAT.PWY	0.650121	0	0
Cirrhosis (Qin, 2014)	module2	P__PROTOCATECHUATE.ORTHO.CLEAVAGE.PWY_Cluster256	P__P221.PWY	0.741954	0	0
Cirrhosis (Qin, 2014)	module2	P__PROTOCATECHUATE.ORTHO.CLEAVAGE.PWY_Cluster256	P__PWY.3801	0.730236	0	0
Cirrhosis (Qin, 2014)	module2	P__PROTOCATECHUATE.ORTHO.CLEAVAGE.PWY_Cluster256	P__PWY.6182_Cluster320	0.854477	0	0
Cirrhosis (Qin, 2014)	module2	P__PROTOCATECHUATE.ORTHO.CLEAVAGE.PWY_Cluster256	P__PWY.6562	0.769105	0	0
Cirrhosis (Qin, 2014)	module2	P__PROTOCATECHUATE.ORTHO.CLEAVAGE.PWY_Cluster256	P__PWY.7013	0.744377	0	0
Cirrhosis (Qin, 2014)	module2	P__PROTOCATECHUATE.ORTHO.CLEAVAGE.PWY_Cluster256	P__REDCITCYC	0.71737	0	0
Cirrhosis (Qin, 2014)	module2	P__PROTOCATECHUATE.ORTHO.CLEAVAGE.PWY_Cluster256	P__THREOCAT.PWY	0.73904	0	0
Cirrhosis (Qin, 2014)	module2	P__PROTOCATECHUATE.ORTHO.CLEAVAGE.PWY_Cluster256	T__Klebsiella.pneumoniae	0.811758	0	0
Cirrhosis (Qin, 2014)	module2	P__PROTOCATECHUATE.ORTHO.CLEAVAGE.PWY_Cluster256	T__Klebsiella.quasipneumoniae	0.818653	0	0
Cirrhosis (Qin, 2014)	module2	P__PROTOCATECHUATE.ORTHO.CLEAVAGE.PWY_Cluster256	T__Klebsiella.variicola	0.822493	0	0
Cirrhosis (Qin, 2014)	module2	P__PWY.3801	P__AST.PWY	0.567635	0	0
Cirrhosis (Qin, 2014)	module2	P__PWY.3801	P__CATECHOL.ORTHO.CLEAVAGE.PWY_Cluster178	0.739444	0	0
Cirrhosis (Qin, 2014)	module2	P__PWY.3801	P__ECASYN.PWY	0.582193	0	0
Cirrhosis (Qin, 2014)	module2	P__PWY.3801	P__GOLPDLCAT.PWY	0.591306	0	0
Cirrhosis (Qin, 2014)	module2	P__PWY.3801	P__P221.PWY	0.668595	0	0
Cirrhosis (Qin, 2014)	module2	P__PWY.3801	P__PROTOCATECHUATE.ORTHO.CLEAVAGE.PWY_Cluster256	0.730236	0	0
Cirrhosis (Qin, 2014)	module2	P__PWY.3801	P__PWY.6182_Cluster320	0.789173	0	0
Cirrhosis (Qin, 2014)	module2	P__PWY.3801	P__PWY.6562	0.639692	0	0
Cirrhosis (Qin, 2014)	module2	P__PWY.3801	P__PWY.7013	0.653316	0	0
Cirrhosis (Qin, 2014)	module2	P__PWY.3801	P__REDCITCYC	0.583349	0	0
Cirrhosis (Qin, 2014)	module2	P__PWY.3801	P__THREOCAT.PWY	0.618514	0	0
Cirrhosis (Qin, 2014)	module2	P__PWY.3801	T__Klebsiella.pneumoniae	0.72177	0	0
Cirrhosis (Qin, 2014)	module2	P__PWY.3801	T__Klebsiella.quasipneumoniae	0.706596	0	0
Cirrhosis (Qin, 2014)	module2	P__PWY.3801	T__Klebsiella.variicola	0.705678	0	0
Cirrhosis (Qin, 2014)	module2	P__PWY.6182_Cluster320	P__AST.PWY	0.684523	0	0
Cirrhosis (Qin, 2014)	module2	P__PWY.6182_Cluster320	P__CATECHOL.ORTHO.CLEAVAGE.PWY_Cluster178	0.903401	0	0
Cirrhosis (Qin, 2014)	module2	P__PWY.6182_Cluster320	P__ECASYN.PWY	0.696877	0	0
Cirrhosis (Qin, 2014)	module2	P__PWY.6182_Cluster320	P__GOLPDLCAT.PWY	0.640877	0	0
Cirrhosis (Qin, 2014)	module2	P__PWY.6182_Cluster320	P__P221.PWY	0.745409	0	0
Cirrhosis (Qin, 2014)	module2	P__PWY.6182_Cluster320	P__PROTOCATECHUATE.ORTHO.CLEAVAGE.PWY_Cluster256	0.854477	0	0
Cirrhosis (Qin, 2014)	module2	P__PWY.6182_Cluster320	P__PWY.3801	0.789173	0	0
Cirrhosis (Qin, 2014)	module2	P__PWY.6182_Cluster320	P__PWY.6562	0.744553	0	0
Cirrhosis (Qin, 2014)	module2	P__PWY.6182_Cluster320	P__PWY.7013	0.70551	0	0
Cirrhosis (Qin, 2014)	module2	P__PWY.6182_Cluster320	P__REDCITCYC	0.682737	0	0
Cirrhosis (Qin, 2014)	module2	P__PWY.6182_Cluster320	P__THREOCAT.PWY	0.742778	0	0
Cirrhosis (Qin, 2014)	module2	P__PWY.6182_Cluster320	T__Klebsiella.pneumoniae	0.7932	0	0
Cirrhosis (Qin, 2014)	module2	P__PWY.6182_Cluster320	T__Klebsiella.quasipneumoniae	0.798611	0	0
Cirrhosis (Qin, 2014)	module2	P__PWY.6182_Cluster320	T__Klebsiella.variicola	0.782104	0	0
Cirrhosis (Qin, 2014)	module2	P__PWY.6562	P__AST.PWY	0.58332	0	0
Cirrhosis (Qin, 2014)	module2	P__PWY.6562	P__CATECHOL.ORTHO.CLEAVAGE.PWY_Cluster178	0.734383	0	0
Cirrhosis (Qin, 2014)	module2	P__PWY.6562	P__ECASYN.PWY	0.622905	0	0
Cirrhosis (Qin, 2014)	module2	P__PWY.6562	P__GOLPDLCAT.PWY	0.556253	0	0
Cirrhosis (Qin, 2014)	module2	P__PWY.6562	P__P221.PWY	0.635023	0	0
Cirrhosis (Qin, 2014)	module2	P__PWY.6562	P__PROTOCATECHUATE.ORTHO.CLEAVAGE.PWY_Cluster256	0.769105	0	0
Cirrhosis (Qin, 2014)	module2	P__PWY.6562	P__PWY.3801	0.639692	0	0
Cirrhosis (Qin, 2014)	module2	P__PWY.6562	P__PWY.6182_Cluster320	0.744553	0	0
Cirrhosis (Qin, 2014)	module2	P__PWY.6562	P__PWY.7013	0.595163	0	0
Cirrhosis (Qin, 2014)	module2	P__PWY.6562	P__REDCITCYC	0.652179	0	0
Cirrhosis (Qin, 2014)	module2	P__PWY.6562	P__THREOCAT.PWY	0.652511	0	0
Cirrhosis (Qin, 2014)	module2	P__PWY.6562	T__Klebsiella.pneumoniae	0.683694	0	0
Cirrhosis (Qin, 2014)	module2	P__PWY.6562	T__Klebsiella.quasipneumoniae	0.685467	0	0
Cirrhosis (Qin, 2014)	module2	P__PWY.6562	T__Klebsiella.variicola	0.695147	0	0
Cirrhosis (Qin, 2014)	module2	P__PWY.7013	P__AST.PWY	0.63385	0	0
Cirrhosis (Qin, 2014)	module2	P__PWY.7013	P__CATECHOL.ORTHO.CLEAVAGE.PWY_Cluster178	0.726638	0	0
Cirrhosis (Qin, 2014)	module2	P__PWY.7013	P__ECASYN.PWY	0.647067	0	0
Cirrhosis (Qin, 2014)	module2	P__PWY.7013	P__GOLPDLCAT.PWY	0.728631	0	0
Cirrhosis (Qin, 2014)	module2	P__PWY.7013	P__P221.PWY	0.647856	0	0
Cirrhosis (Qin, 2014)	module2	P__PWY.7013	P__PROTOCATECHUATE.ORTHO.CLEAVAGE.PWY_Cluster256	0.744377	0	0
Cirrhosis (Qin, 2014)	module2	P__PWY.7013	P__PWY.3801	0.653316	0	0
Cirrhosis (Qin, 2014)	module2	P__PWY.7013	P__PWY.6182_Cluster320	0.70551	0	0
Cirrhosis (Qin, 2014)	module2	P__PWY.7013	P__PWY.6562	0.595163	0	0
Cirrhosis (Qin, 2014)	module2	P__PWY.7013	P__REDCITCYC	0.607276	0	0
Cirrhosis (Qin, 2014)	module2	P__PWY.7013	P__THREOCAT.PWY	0.643807	0	0
Cirrhosis (Qin, 2014)	module2	P__PWY.7013	T__Klebsiella.pneumoniae	0.722328	0	0
Cirrhosis (Qin, 2014)	module2	P__PWY.7013	T__Klebsiella.quasipneumoniae	0.70231	0	0
Cirrhosis (Qin, 2014)	module2	P__PWY.7013	T__Klebsiella.variicola	0.746498	0	0
Cirrhosis (Qin, 2014)	module2	P__REDCITCYC	P__AST.PWY	0.843508	0	0
Cirrhosis (Qin, 2014)	module2	P__REDCITCYC	P__CATECHOL.ORTHO.CLEAVAGE.PWY_Cluster178	0.669889	0	0
Cirrhosis (Qin, 2014)	module2	P__REDCITCYC	P__ECASYN.PWY	0.853292	0	0
Cirrhosis (Qin, 2014)	module2	P__REDCITCYC	P__GOLPDLCAT.PWY	0.575535	0	0
Cirrhosis (Qin, 2014)	module2	P__REDCITCYC	P__P221.PWY	0.797222	0	0
Cirrhosis (Qin, 2014)	module2	P__REDCITCYC	P__PROTOCATECHUATE.ORTHO.CLEAVAGE.PWY_Cluster256	0.71737	0	0
Cirrhosis (Qin, 2014)	module2	P__REDCITCYC	P__PWY.3801	0.583349	0	0
Cirrhosis (Qin, 2014)	module2	P__REDCITCYC	P__PWY.6182_Cluster320	0.682737	0	0
Cirrhosis (Qin, 2014)	module2	P__REDCITCYC	P__PWY.6562	0.652179	0	0
Cirrhosis (Qin, 2014)	module2	P__REDCITCYC	P__PWY.7013	0.607276	0	0
Cirrhosis (Qin, 2014)	module2	P__REDCITCYC	P__THREOCAT.PWY	0.811846	0	0
Cirrhosis (Qin, 2014)	module2	P__REDCITCYC	T__Klebsiella.pneumoniae	0.692454	0	0
Cirrhosis (Qin, 2014)	module2	P__REDCITCYC	T__Klebsiella.quasipneumoniae	0.688776	0	0
Cirrhosis (Qin, 2014)	module2	P__REDCITCYC	T__Klebsiella.variicola	0.688537	0	0
Cirrhosis (Qin, 2014)	module2	P__THREOCAT.PWY	P__AST.PWY	0.884305	0	0
Cirrhosis (Qin, 2014)	module2	P__THREOCAT.PWY	P__CATECHOL.ORTHO.CLEAVAGE.PWY_Cluster178	0.70695	0	0
Cirrhosis (Qin, 2014)	module2	P__THREOCAT.PWY	P__ECASYN.PWY	0.877108	0	0
Cirrhosis (Qin, 2014)	module2	P__THREOCAT.PWY	P__GOLPDLCAT.PWY	0.576594	0	0
Cirrhosis (Qin, 2014)	module2	P__THREOCAT.PWY	P__P221.PWY	0.837423	0	0
Cirrhosis (Qin, 2014)	module2	P__THREOCAT.PWY	P__PROTOCATECHUATE.ORTHO.CLEAVAGE.PWY_Cluster256	0.73904	0	0
Cirrhosis (Qin, 2014)	module2	P__THREOCAT.PWY	P__PWY.3801	0.618514	0	0
Cirrhosis (Qin, 2014)	module2	P__THREOCAT.PWY	P__PWY.6182_Cluster320	0.742778	0	0
Cirrhosis (Qin, 2014)	module2	P__THREOCAT.PWY	P__PWY.6562	0.652511	0	0
Cirrhosis (Qin, 2014)	module2	P__THREOCAT.PWY	P__PWY.7013	0.643807	0	0
Cirrhosis (Qin, 2014)	module2	P__THREOCAT.PWY	P__REDCITCYC	0.811846	0	0
Cirrhosis (Qin, 2014)	module2	P__THREOCAT.PWY	T__Klebsiella.pneumoniae	0.753789	0	0
Cirrhosis (Qin, 2014)	module2	P__THREOCAT.PWY	T__Klebsiella.quasipneumoniae	0.748991	0	0
Cirrhosis (Qin, 2014)	module2	P__THREOCAT.PWY	T__Klebsiella.variicola	0.775147	0	0
Cirrhosis (Qin, 2014)	module2	T__Klebsiella.pneumoniae	P__AST.PWY	0.708974	0	0
Cirrhosis (Qin, 2014)	module2	T__Klebsiella.pneumoniae	P__CATECHOL.ORTHO.CLEAVAGE.PWY_Cluster178	0.809828	0	0
Cirrhosis (Qin, 2014)	module2	T__Klebsiella.pneumoniae	P__ECASYN.PWY	0.733502	0	0
Cirrhosis (Qin, 2014)	module2	T__Klebsiella.pneumoniae	P__GOLPDLCAT.PWY	0.576601	0	0
Cirrhosis (Qin, 2014)	module2	T__Klebsiella.pneumoniae	P__P221.PWY	0.734583	0	0
Cirrhosis (Qin, 2014)	module2	T__Klebsiella.pneumoniae	P__PROTOCATECHUATE.ORTHO.CLEAVAGE.PWY_Cluster256	0.811758	0	0
Cirrhosis (Qin, 2014)	module2	T__Klebsiella.pneumoniae	P__PWY.3801	0.72177	0	0
Cirrhosis (Qin, 2014)	module2	T__Klebsiella.pneumoniae	P__PWY.6182_Cluster320	0.7932	0	0
Cirrhosis (Qin, 2014)	module2	T__Klebsiella.pneumoniae	P__PWY.6562	0.683694	0	0
Cirrhosis (Qin, 2014)	module2	T__Klebsiella.pneumoniae	P__PWY.7013	0.722328	0	0
Cirrhosis (Qin, 2014)	module2	T__Klebsiella.pneumoniae	P__REDCITCYC	0.692454	0	0
Cirrhosis (Qin, 2014)	module2	T__Klebsiella.pneumoniae	P__THREOCAT.PWY	0.753789	0	0
Cirrhosis (Qin, 2014)	module2	T__Klebsiella.pneumoniae	T__Klebsiella.quasipneumoniae	0.899134	0	0
Cirrhosis (Qin, 2014)	module2	T__Klebsiella.pneumoniae	T__Klebsiella.variicola	0.908458	0	0
Cirrhosis (Qin, 2014)	module2	T__Klebsiella.quasipneumoniae	P__AST.PWY	0.707245	0	0
Cirrhosis (Qin, 2014)	module2	T__Klebsiella.quasipneumoniae	P__CATECHOL.ORTHO.CLEAVAGE.PWY_Cluster178	0.801033	0	0
Cirrhosis (Qin, 2014)	module2	T__Klebsiella.quasipneumoniae	P__ECASYN.PWY	0.742301	0	0
Cirrhosis (Qin, 2014)	module2	T__Klebsiella.quasipneumoniae	P__GOLPDLCAT.PWY	0.590753	0	0
Cirrhosis (Qin, 2014)	module2	T__Klebsiella.quasipneumoniae	P__P221.PWY	0.770548	0	0
Cirrhosis (Qin, 2014)	module2	T__Klebsiella.quasipneumoniae	P__PROTOCATECHUATE.ORTHO.CLEAVAGE.PWY_Cluster256	0.818653	0	0
Cirrhosis (Qin, 2014)	module2	T__Klebsiella.quasipneumoniae	P__PWY.3801	0.706596	0	0
Cirrhosis (Qin, 2014)	module2	T__Klebsiella.quasipneumoniae	P__PWY.6182_Cluster320	0.798611	0	0
Cirrhosis (Qin, 2014)	module2	T__Klebsiella.quasipneumoniae	P__PWY.6562	0.685467	0	0
Cirrhosis (Qin, 2014)	module2	T__Klebsiella.quasipneumoniae	P__PWY.7013	0.70231	0	0
Cirrhosis (Qin, 2014)	module2	T__Klebsiella.quasipneumoniae	P__REDCITCYC	0.688776	0	0
Cirrhosis (Qin, 2014)	module2	T__Klebsiella.quasipneumoniae	P__THREOCAT.PWY	0.748991	0	0
Cirrhosis (Qin, 2014)	module2	T__Klebsiella.quasipneumoniae	T__Klebsiella.pneumoniae	0.899134	0	0
Cirrhosis (Qin, 2014)	module2	T__Klebsiella.quasipneumoniae	T__Klebsiella.variicola	0.879201	0	0
Cirrhosis (Qin, 2014)	module2	T__Klebsiella.variicola	P__AST.PWY	0.710898	0	0
Cirrhosis (Qin, 2014)	module2	T__Klebsiella.variicola	P__CATECHOL.ORTHO.CLEAVAGE.PWY_Cluster178	0.804516	0	0
Cirrhosis (Qin, 2014)	module2	T__Klebsiella.variicola	P__ECASYN.PWY	0.740144	0	0
Cirrhosis (Qin, 2014)	module2	T__Klebsiella.variicola	P__GOLPDLCAT.PWY	0.603891	0	0
Cirrhosis (Qin, 2014)	module2	T__Klebsiella.variicola	P__P221.PWY	0.740937	0	0
Cirrhosis (Qin, 2014)	module2	T__Klebsiella.variicola	P__PROTOCATECHUATE.ORTHO.CLEAVAGE.PWY_Cluster256	0.822493	0	0
Cirrhosis (Qin, 2014)	module2	T__Klebsiella.variicola	P__PWY.3801	0.705678	0	0
Cirrhosis (Qin, 2014)	module2	T__Klebsiella.variicola	P__PWY.6182_Cluster320	0.782104	0	0
Cirrhosis (Qin, 2014)	module2	T__Klebsiella.variicola	P__PWY.6562	0.695147	0	0
Cirrhosis (Qin, 2014)	module2	T__Klebsiella.variicola	P__PWY.7013	0.746498	0	0
Cirrhosis (Qin, 2014)	module2	T__Klebsiella.variicola	P__REDCITCYC	0.688537	0	0
Cirrhosis (Qin, 2014)	module2	T__Klebsiella.variicola	P__THREOCAT.PWY	0.775147	0	0
Cirrhosis (Qin, 2014)	module2	T__Klebsiella.variicola	T__Klebsiella.pneumoniae	0.908458	0	0
Cirrhosis (Qin, 2014)	module2	T__Klebsiella.variicola	T__Klebsiella.quasipneumoniae	0.879201	0	0
Cirrhosis (Qin, 2014)	module1	P__FOLSYN.PWY_Cluster193	P__HEME.BIOSYNTHESIS.II	0.824756	0	0
Cirrhosis (Qin, 2014)	module1	P__FOLSYN.PWY_Cluster193	P__HEMESYN2.PWY	0.779978	0	0
Cirrhosis (Qin, 2014)	module1	P__FOLSYN.PWY_Cluster193	P__HOMOSER.METSYN.PWY	0.853974	0	0
Cirrhosis (Qin, 2014)	module1	P__FOLSYN.PWY_Cluster193	P__MET.SAM.PWY_Cluster226	0.857125	0	0
Cirrhosis (Qin, 2014)	module1	P__FOLSYN.PWY_Cluster193	P__PWY.5347	0.854154	0	0
Cirrhosis (Qin, 2014)	module1	P__FOLSYN.PWY_Cluster193	P__PWY.5837	0.844792	0	0
Cirrhosis (Qin, 2014)	module1	P__FOLSYN.PWY_Cluster193	P__PWY.5838_Cluster296	0.790456	0	0
Cirrhosis (Qin, 2014)	module1	P__FOLSYN.PWY_Cluster193	P__PWY.5863	0.831195	0	0
Cirrhosis (Qin, 2014)	module1	P__FOLSYN.PWY_Cluster193	P__PWY.5897_Cluster302	0.816493	0	0
Cirrhosis (Qin, 2014)	module1	P__FOLSYN.PWY_Cluster193	P__PWY.5910_Cluster303	0.67301	0	0
Cirrhosis (Qin, 2014)	module1	P__FOLSYN.PWY_Cluster193	P__PYRIDNUCSAL.PWY	0.759605	0	0
Cirrhosis (Qin, 2014)	module1	P__FOLSYN.PWY_Cluster193	T__Campylobacter.concisus	0.640352	0	0
Cirrhosis (Qin, 2014)	module1	P__FOLSYN.PWY_Cluster193	T__Haemophilus.parainfluenzae	0.634952	0	0
Cirrhosis (Qin, 2014)	module1	P__FOLSYN.PWY_Cluster193	T__Megasphaera.micronuciformis	0.652913	0	0
Cirrhosis (Qin, 2014)	module1	P__FOLSYN.PWY_Cluster193	T__Streptococcus.gordonii	0.623727	0	0
Cirrhosis (Qin, 2014)	module1	P__FOLSYN.PWY_Cluster193	T__Streptococcus.mitis	0.617712	0	0
Cirrhosis (Qin, 2014)	module1	P__FOLSYN.PWY_Cluster193	T__Streptococcus.parasanguinis	0.668725	0	0
Cirrhosis (Qin, 2014)	module1	P__FOLSYN.PWY_Cluster193	T__Streptococcus.salivarius	0.551241	0	0
Cirrhosis (Qin, 2014)	module1	P__FOLSYN.PWY_Cluster193	T__Veillonella.atypica	0.68145	0	0
Cirrhosis (Qin, 2014)	module1	P__FOLSYN.PWY_Cluster193	T__Veillonella.dispar	0.709023	0	0
Cirrhosis (Qin, 2014)	module1	P__FOLSYN.PWY_Cluster193	T__Veillonella.infantium	0.696613	0	0
Cirrhosis (Qin, 2014)	module1	P__FOLSYN.PWY_Cluster193	T__Veillonella.parvula	0.728846	0	0
Cirrhosis (Qin, 2014)	module1	P__FOLSYN.PWY_Cluster193	T__Veillonella.sp..T11011.6	0.653665	0	0
Cirrhosis (Qin, 2014)	module1	P__HEME.BIOSYNTHESIS.II	P__FOLSYN.PWY_Cluster193	0.824756	0	0
Cirrhosis (Qin, 2014)	module1	P__HEME.BIOSYNTHESIS.II	P__HEMESYN2.PWY	0.890038	0	0
Cirrhosis (Qin, 2014)	module1	P__HEME.BIOSYNTHESIS.II	P__HOMOSER.METSYN.PWY	0.854155	0	0
Cirrhosis (Qin, 2014)	module1	P__HEME.BIOSYNTHESIS.II	P__MET.SAM.PWY_Cluster226	0.847067	0	0
Cirrhosis (Qin, 2014)	module1	P__HEME.BIOSYNTHESIS.II	P__PWY.5347	0.855645	0	0
Cirrhosis (Qin, 2014)	module1	P__HEME.BIOSYNTHESIS.II	P__PWY.5837	0.918727	0	0
Cirrhosis (Qin, 2014)	module1	P__HEME.BIOSYNTHESIS.II	P__PWY.5838_Cluster296	0.878486	0	0
Cirrhosis (Qin, 2014)	module1	P__HEME.BIOSYNTHESIS.II	P__PWY.5863	0.911746	0	0
Cirrhosis (Qin, 2014)	module1	P__HEME.BIOSYNTHESIS.II	P__PWY.5897_Cluster302	0.901058	0	0
Cirrhosis (Qin, 2014)	module1	P__HEME.BIOSYNTHESIS.II	P__PWY.5910_Cluster303	0.639615	0	0
Cirrhosis (Qin, 2014)	module1	P__HEME.BIOSYNTHESIS.II	P__PYRIDNUCSAL.PWY	0.826534	0	0
Cirrhosis (Qin, 2014)	module1	P__HEME.BIOSYNTHESIS.II	T__Campylobacter.concisus	0.626997	0	0
Cirrhosis (Qin, 2014)	module1	P__HEME.BIOSYNTHESIS.II	T__Haemophilus.parainfluenzae	0.552582	0	0
Cirrhosis (Qin, 2014)	module1	P__HEME.BIOSYNTHESIS.II	T__Megasphaera.micronuciformis	0.655534	0	0
Cirrhosis (Qin, 2014)	module1	P__HEME.BIOSYNTHESIS.II	T__Streptococcus.gordonii	0.589361	0	0
Cirrhosis (Qin, 2014)	module1	P__HEME.BIOSYNTHESIS.II	T__Streptococcus.mitis	0.583633	0	0
Cirrhosis (Qin, 2014)	module1	P__HEME.BIOSYNTHESIS.II	T__Streptococcus.parasanguinis	0.61515	0	0
Cirrhosis (Qin, 2014)	module1	P__HEME.BIOSYNTHESIS.II	T__Streptococcus.salivarius	0.504969	0	0
Cirrhosis (Qin, 2014)	module1	P__HEME.BIOSYNTHESIS.II	T__Veillonella.atypica	0.664831	0	0
Cirrhosis (Qin, 2014)	module1	P__HEME.BIOSYNTHESIS.II	T__Veillonella.dispar	0.690054	0	0
Cirrhosis (Qin, 2014)	module1	P__HEME.BIOSYNTHESIS.II	T__Veillonella.infantium	0.688088	0	0
Cirrhosis (Qin, 2014)	module1	P__HEME.BIOSYNTHESIS.II	T__Veillonella.parvula	0.687125	0	0
Cirrhosis (Qin, 2014)	module1	P__HEME.BIOSYNTHESIS.II	T__Veillonella.sp..T11011.6	0.641758	0	0
Cirrhosis (Qin, 2014)	module1	P__HEMESYN2.PWY	P__FOLSYN.PWY_Cluster193	0.779978	0	0
Cirrhosis (Qin, 2014)	module1	P__HEMESYN2.PWY	P__HEME.BIOSYNTHESIS.II	0.890038	0	0
Cirrhosis (Qin, 2014)	module1	P__HEMESYN2.PWY	P__HOMOSER.METSYN.PWY	0.825751	0	0
Cirrhosis (Qin, 2014)	module1	P__HEMESYN2.PWY	P__MET.SAM.PWY_Cluster226	0.821656	0	0
Cirrhosis (Qin, 2014)	module1	P__HEMESYN2.PWY	P__PWY.5347	0.826962	0	0
Cirrhosis (Qin, 2014)	module1	P__HEMESYN2.PWY	P__PWY.5837	0.847759	0	0
Cirrhosis (Qin, 2014)	module1	P__HEMESYN2.PWY	P__PWY.5838_Cluster296	0.806225	0	0
Cirrhosis (Qin, 2014)	module1	P__HEMESYN2.PWY	P__PWY.5863	0.834981	0	0
Cirrhosis (Qin, 2014)	module1	P__HEMESYN2.PWY	P__PWY.5897_Cluster302	0.82248	0	0
Cirrhosis (Qin, 2014)	module1	P__HEMESYN2.PWY	P__PWY.5910_Cluster303	0.539541	0	0
Cirrhosis (Qin, 2014)	module1	P__HEMESYN2.PWY	P__PYRIDNUCSAL.PWY	0.751661	0	0
Cirrhosis (Qin, 2014)	module1	P__HEMESYN2.PWY	T__Campylobacter.concisus	0.589087	0	0
Cirrhosis (Qin, 2014)	module1	P__HEMESYN2.PWY	T__Haemophilus.parainfluenzae	0.631745	0	0
Cirrhosis (Qin, 2014)	module1	P__HEMESYN2.PWY	T__Megasphaera.micronuciformis	0.561015	0	0
Cirrhosis (Qin, 2014)	module1	P__HEMESYN2.PWY	T__Streptococcus.gordonii	0.510339	0	0
Cirrhosis (Qin, 2014)	module1	P__HEMESYN2.PWY	T__Streptococcus.mitis	0.552587	0	0
Cirrhosis (Qin, 2014)	module1	P__HEMESYN2.PWY	T__Streptococcus.parasanguinis	0.542669	0	0
Cirrhosis (Qin, 2014)	module1	P__HEMESYN2.PWY	T__Streptococcus.salivarius	0.448318	4.04787e-13	1.38242e-12
Cirrhosis (Qin, 2014)	module1	P__HEMESYN2.PWY	T__Veillonella.atypica	0.59055	0	0
Cirrhosis (Qin, 2014)	module1	P__HEMESYN2.PWY	T__Veillonella.dispar	0.627906	0	0
Cirrhosis (Qin, 2014)	module1	P__HEMESYN2.PWY	T__Veillonella.infantium	0.624522	0	0
Cirrhosis (Qin, 2014)	module1	P__HEMESYN2.PWY	T__Veillonella.parvula	0.589345	0	0
Cirrhosis (Qin, 2014)	module1	P__HEMESYN2.PWY	T__Veillonella.sp..T11011.6	0.578319	0	0
Cirrhosis (Qin, 2014)	module1	P__HOMOSER.METSYN.PWY	P__FOLSYN.PWY_Cluster193	0.853974	0	0
Cirrhosis (Qin, 2014)	module1	P__HOMOSER.METSYN.PWY	P__HEME.BIOSYNTHESIS.II	0.854155	0	0
Cirrhosis (Qin, 2014)	module1	P__HOMOSER.METSYN.PWY	P__HEMESYN2.PWY	0.825751	0	0
Cirrhosis (Qin, 2014)	module1	P__HOMOSER.METSYN.PWY	P__MET.SAM.PWY_Cluster226	0.996753	0	0
Cirrhosis (Qin, 2014)	module1	P__HOMOSER.METSYN.PWY	P__PWY.5347	0.995971	0	0
Cirrhosis (Qin, 2014)	module1	P__HOMOSER.METSYN.PWY	P__PWY.5837	0.872014	0	0
Cirrhosis (Qin, 2014)	module1	P__HOMOSER.METSYN.PWY	P__PWY.5838_Cluster296	0.825162	0	0
Cirrhosis (Qin, 2014)	module1	P__HOMOSER.METSYN.PWY	P__PWY.5863	0.859185	0	0
Cirrhosis (Qin, 2014)	module1	P__HOMOSER.METSYN.PWY	P__PWY.5897_Cluster302	0.847952	0	0
Cirrhosis (Qin, 2014)	module1	P__HOMOSER.METSYN.PWY	P__PWY.5910_Cluster303	0.600162	0	0
Cirrhosis (Qin, 2014)	module1	P__HOMOSER.METSYN.PWY	P__PYRIDNUCSAL.PWY	0.815041	0	0
Cirrhosis (Qin, 2014)	module1	P__HOMOSER.METSYN.PWY	T__Campylobacter.concisus	0.565619	0	0
Cirrhosis (Qin, 2014)	module1	P__HOMOSER.METSYN.PWY	T__Haemophilus.parainfluenzae	0.565613	0	0
Cirrhosis (Qin, 2014)	module1	P__HOMOSER.METSYN.PWY	T__Megasphaera.micronuciformis	0.605851	0	0
Cirrhosis (Qin, 2014)	module1	P__HOMOSER.METSYN.PWY	T__Streptococcus.gordonii	0.57012	0	0
Cirrhosis (Qin, 2014)	module1	P__HOMOSER.METSYN.PWY	T__Streptococcus.mitis	0.584212	0	0
Cirrhosis (Qin, 2014)	module1	P__HOMOSER.METSYN.PWY	T__Streptococcus.parasanguinis	0.571898	0	0
Cirrhosis (Qin, 2014)	module1	P__HOMOSER.METSYN.PWY	T__Streptococcus.salivarius	0.476348	7.99361e-15	2.9413e-14
Cirrhosis (Qin, 2014)	module1	P__HOMOSER.METSYN.PWY	T__Veillonella.atypica	0.603545	0	0
Cirrhosis (Qin, 2014)	module1	P__HOMOSER.METSYN.PWY	T__Veillonella.dispar	0.62116	0	0
Cirrhosis (Qin, 2014)	module1	P__HOMOSER.METSYN.PWY	T__Veillonella.infantium	0.615021	0	0
Cirrhosis (Qin, 2014)	module1	P__HOMOSER.METSYN.PWY	T__Veillonella.parvula	0.616584	0	0
Cirrhosis (Qin, 2014)	module1	P__HOMOSER.METSYN.PWY	T__Veillonella.sp..T11011.6	0.589849	0	0
Cirrhosis (Qin, 2014)	module1	P__MET.SAM.PWY_Cluster226	P__FOLSYN.PWY_Cluster193	0.857125	0	0
Cirrhosis (Qin, 2014)	module1	P__MET.SAM.PWY_Cluster226	P__HEME.BIOSYNTHESIS.II	0.847067	0	0
Cirrhosis (Qin, 2014)	module1	P__MET.SAM.PWY_Cluster226	P__HEMESYN2.PWY	0.821656	0	0
Cirrhosis (Qin, 2014)	module1	P__MET.SAM.PWY_Cluster226	P__HOMOSER.METSYN.PWY	0.996753	0	0
Cirrhosis (Qin, 2014)	module1	P__MET.SAM.PWY_Cluster226	P__PWY.5347	0.99358	0	0
Cirrhosis (Qin, 2014)	module1	P__MET.SAM.PWY_Cluster226	P__PWY.5837	0.864555	0	0
Cirrhosis (Qin, 2014)	module1	P__MET.SAM.PWY_Cluster226	P__PWY.5838_Cluster296	0.81122	0	0
Cirrhosis (Qin, 2014)	module1	P__MET.SAM.PWY_Cluster226	P__PWY.5863	0.849762	0	0
Cirrhosis (Qin, 2014)	module1	P__MET.SAM.PWY_Cluster226	P__PWY.5897_Cluster302	0.836353	0	0
Cirrhosis (Qin, 2014)	module1	P__MET.SAM.PWY_Cluster226	P__PWY.5910_Cluster303	0.614396	0	0
Cirrhosis (Qin, 2014)	module1	P__MET.SAM.PWY_Cluster226	P__PYRIDNUCSAL.PWY	0.809324	0	0
Cirrhosis (Qin, 2014)	module1	P__MET.SAM.PWY_Cluster226	T__Campylobacter.concisus	0.577182	0	0
Cirrhosis (Qin, 2014)	module1	P__MET.SAM.PWY_Cluster226	T__Haemophilus.parainfluenzae	0.574381	0	0
Cirrhosis (Qin, 2014)	module1	P__MET.SAM.PWY_Cluster226	T__Megasphaera.micronuciformis	0.617031	0	0
Cirrhosis (Qin, 2014)	module1	P__MET.SAM.PWY_Cluster226	T__Streptococcus.gordonii	0.583713	0	0
Cirrhosis (Qin, 2014)	module1	P__MET.SAM.PWY_Cluster226	T__Streptococcus.mitis	0.591833	0	0
Cirrhosis (Qin, 2014)	module1	P__MET.SAM.PWY_Cluster226	T__Streptococcus.parasanguinis	0.581325	0	0
Cirrhosis (Qin, 2014)	module1	P__MET.SAM.PWY_Cluster226	T__Streptococcus.salivarius	0.489089	1.33227e-15	5.00991e-15
Cirrhosis (Qin, 2014)	module1	P__MET.SAM.PWY_Cluster226	T__Veillonella.atypica	0.610452	0	0
Cirrhosis (Qin, 2014)	module1	P__MET.SAM.PWY_Cluster226	T__Veillonella.dispar	0.629771	0	0
Cirrhosis (Qin, 2014)	module1	P__MET.SAM.PWY_Cluster226	T__Veillonella.infantium	0.624482	0	0
Cirrhosis (Qin, 2014)	module1	P__MET.SAM.PWY_Cluster226	T__Veillonella.parvula	0.621111	0	0
Cirrhosis (Qin, 2014)	module1	P__MET.SAM.PWY_Cluster226	T__Veillonella.sp..T11011.6	0.599733	0	0
Cirrhosis (Qin, 2014)	module1	P__PWY.5347	P__FOLSYN.PWY_Cluster193	0.854154	0	0
Cirrhosis (Qin, 2014)	module1	P__PWY.5347	P__HEME.BIOSYNTHESIS.II	0.855645	0	0
Cirrhosis (Qin, 2014)	module1	P__PWY.5347	P__HEMESYN2.PWY	0.826962	0	0
Cirrhosis (Qin, 2014)	module1	P__PWY.5347	P__HOMOSER.METSYN.PWY	0.995971	0	0
Cirrhosis (Qin, 2014)	module1	P__PWY.5347	P__MET.SAM.PWY_Cluster226	0.99358	0	0
Cirrhosis (Qin, 2014)	module1	P__PWY.5347	P__PWY.5837	0.874974	0	0
Cirrhosis (Qin, 2014)	module1	P__PWY.5347	P__PWY.5838_Cluster296	0.833133	0	0
Cirrhosis (Qin, 2014)	module1	P__PWY.5347	P__PWY.5863	0.864425	0	0
Cirrhosis (Qin, 2014)	module1	P__PWY.5347	P__PWY.5897_Cluster302	0.854603	0	0
Cirrhosis (Qin, 2014)	module1	P__PWY.5347	P__PWY.5910_Cluster303	0.601084	0	0
Cirrhosis (Qin, 2014)	module1	P__PWY.5347	P__PYRIDNUCSAL.PWY	0.815749	0	0
Cirrhosis (Qin, 2014)	module1	P__PWY.5347	T__Campylobacter.concisus	0.570634	0	0
Cirrhosis (Qin, 2014)	module1	P__PWY.5347	T__Haemophilus.parainfluenzae	0.566891	0	0
Cirrhosis (Qin, 2014)	module1	P__PWY.5347	T__Megasphaera.micronuciformis	0.60821	0	0
Cirrhosis (Qin, 2014)	module1	P__PWY.5347	T__Streptococcus.gordonii	0.568572	0	0
Cirrhosis (Qin, 2014)	module1	P__PWY.5347	T__Streptococcus.mitis	0.577668	0	0
Cirrhosis (Qin, 2014)	module1	P__PWY.5347	T__Streptococcus.parasanguinis	0.568536	0	0
Cirrhosis (Qin, 2014)	module1	P__PWY.5347	T__Streptococcus.salivarius	0.475271	9.32587e-15	3.40952e-14
Cirrhosis (Qin, 2014)	module1	P__PWY.5347	T__Veillonella.atypica	0.606569	0	0
Cirrhosis (Qin, 2014)	module1	P__PWY.5347	T__Veillonella.dispar	0.620446	0	0
Cirrhosis (Qin, 2014)	module1	P__PWY.5347	T__Veillonella.infantium	0.614293	0	0
Cirrhosis (Qin, 2014)	module1	P__PWY.5347	T__Veillonella.parvula	0.616964	0	0
Cirrhosis (Qin, 2014)	module1	P__PWY.5347	T__Veillonella.sp..T11011.6	0.593032	0	0
Cirrhosis (Qin, 2014)	module1	P__PWY.5837	P__FOLSYN.PWY_Cluster193	0.844792	0	0
Cirrhosis (Qin, 2014)	module1	P__PWY.5837	P__HEME.BIOSYNTHESIS.II	0.918727	0	0
Cirrhosis (Qin, 2014)	module1	P__PWY.5837	P__HEMESYN2.PWY	0.847759	0	0
Cirrhosis (Qin, 2014)	module1	P__PWY.5837	P__HOMOSER.METSYN.PWY	0.872014	0	0
Cirrhosis (Qin, 2014)	module1	P__PWY.5837	P__MET.SAM.PWY_Cluster226	0.864555	0	0
Cirrhosis (Qin, 2014)	module1	P__PWY.5837	P__PWY.5347	0.874974	0	0
Cirrhosis (Qin, 2014)	module1	P__PWY.5837	P__PWY.5838_Cluster296	0.96351	0	0
Cirrhosis (Qin, 2014)	module1	P__PWY.5837	P__PWY.5863	0.992123	0	0
Cirrhosis (Qin, 2014)	module1	P__PWY.5837	P__PWY.5897_Cluster302	0.983548	0	0
Cirrhosis (Qin, 2014)	module1	P__PWY.5837	P__PWY.5910_Cluster303	0.63124	0	0
Cirrhosis (Qin, 2014)	module1	P__PWY.5837	P__PYRIDNUCSAL.PWY	0.81339	0	0
Cirrhosis (Qin, 2014)	module1	P__PWY.5837	T__Campylobacter.concisus	0.645549	0	0
Cirrhosis (Qin, 2014)	module1	P__PWY.5837	T__Haemophilus.parainfluenzae	0.63396	0	0
Cirrhosis (Qin, 2014)	module1	P__PWY.5837	T__Megasphaera.micronuciformis	0.680311	0	0
Cirrhosis (Qin, 2014)	module1	P__PWY.5837	T__Streptococcus.gordonii	0.607879	0	0
Cirrhosis (Qin, 2014)	module1	P__PWY.5837	T__Streptococcus.mitis	0.590355	0	0
Cirrhosis (Qin, 2014)	module1	P__PWY.5837	T__Streptococcus.parasanguinis	0.626361	0	0
Cirrhosis (Qin, 2014)	module1	P__PWY.5837	T__Streptococcus.salivarius	0.527123	0	0
Cirrhosis (Qin, 2014)	module1	P__PWY.5837	T__Veillonella.atypica	0.70104	0	0
Cirrhosis (Qin, 2014)	module1	P__PWY.5837	T__Veillonella.dispar	0.709427	0	0
Cirrhosis (Qin, 2014)	module1	P__PWY.5837	T__Veillonella.infantium	0.717459	0	0
Cirrhosis (Qin, 2014)	module1	P__PWY.5837	T__Veillonella.parvula	0.713015	0	0
Cirrhosis (Qin, 2014)	module1	P__PWY.5837	T__Veillonella.sp..T11011.6	0.676414	0	0
Cirrhosis (Qin, 2014)	module1	P__PWY.5838_Cluster296	P__FOLSYN.PWY_Cluster193	0.790456	0	0
Cirrhosis (Qin, 2014)	module1	P__PWY.5838_Cluster296	P__HEME.BIOSYNTHESIS.II	0.878486	0	0
Cirrhosis (Qin, 2014)	module1	P__PWY.5838_Cluster296	P__HEMESYN2.PWY	0.806225	0	0
Cirrhosis (Qin, 2014)	module1	P__PWY.5838_Cluster296	P__HOMOSER.METSYN.PWY	0.825162	0	0
Cirrhosis (Qin, 2014)	module1	P__PWY.5838_Cluster296	P__MET.SAM.PWY_Cluster226	0.81122	0	0
Cirrhosis (Qin, 2014)	module1	P__PWY.5838_Cluster296	P__PWY.5347	0.833133	0	0
Cirrhosis (Qin, 2014)	module1	P__PWY.5838_Cluster296	P__PWY.5837	0.96351	0	0
Cirrhosis (Qin, 2014)	module1	P__PWY.5838_Cluster296	P__PWY.5863	0.976515	0	0
Cirrhosis (Qin, 2014)	module1	P__PWY.5838_Cluster296	P__PWY.5897_Cluster302	0.990011	0	0
Cirrhosis (Qin, 2014)	module1	P__PWY.5838_Cluster296	P__PWY.5910_Cluster303	0.52514	0	0
Cirrhosis (Qin, 2014)	module1	P__PWY.5838_Cluster296	P__PYRIDNUCSAL.PWY	0.793195	0	0
Cirrhosis (Qin, 2014)	module1	P__PWY.5838_Cluster296	T__Campylobacter.concisus	0.53973	0	0
Cirrhosis (Qin, 2014)	module1	P__PWY.5838_Cluster296	T__Haemophilus.parainfluenzae	0.553638	0	0
Cirrhosis (Qin, 2014)	module1	P__PWY.5838_Cluster296	T__Megasphaera.micronuciformis	0.576542	0	0
Cirrhosis (Qin, 2014)	module1	P__PWY.5838_Cluster296	T__Streptococcus.gordonii	0.519839	0	0
Cirrhosis (Qin, 2014)	module1	P__PWY.5838_Cluster296	T__Streptococcus.mitis	0.519487	0	0
Cirrhosis (Qin, 2014)	module1	P__PWY.5838_Cluster296	T__Streptococcus.parasanguinis	0.541667	0	0
Cirrhosis (Qin, 2014)	module1	P__PWY.5838_Cluster296	T__Streptococcus.salivarius	0.429367	4.74976e-12	1.56586e-11
Cirrhosis (Qin, 2014)	module1	P__PWY.5838_Cluster296	T__Veillonella.atypica	0.629618	0	0
Cirrhosis (Qin, 2014)	module1	P__PWY.5838_Cluster296	T__Veillonella.dispar	0.614564	0	0
Cirrhosis (Qin, 2014)	module1	P__PWY.5838_Cluster296	T__Veillonella.infantium	0.621667	0	0
Cirrhosis (Qin, 2014)	module1	P__PWY.5838_Cluster296	T__Veillonella.parvula	0.645408	0	0
Cirrhosis (Qin, 2014)	module1	P__PWY.5838_Cluster296	T__Veillonella.sp..T11011.6	0.574996	0	0
Cirrhosis (Qin, 2014)	module1	P__PWY.5863	P__FOLSYN.PWY_Cluster193	0.831195	0	0
Cirrhosis (Qin, 2014)	module1	P__PWY.5863	P__HEME.BIOSYNTHESIS.II	0.911746	0	0
Cirrhosis (Qin, 2014)	module1	P__PWY.5863	P__HEMESYN2.PWY	0.834981	0	0
Cirrhosis (Qin, 2014)	module1	P__PWY.5863	P__HOMOSER.METSYN.PWY	0.859185	0	0
Cirrhosis (Qin, 2014)	module1	P__PWY.5863	P__MET.SAM.PWY_Cluster226	0.849762	0	0
Cirrhosis (Qin, 2014)	module1	P__PWY.5863	P__PWY.5347	0.864425	0	0
Cirrhosis (Qin, 2014)	module1	P__PWY.5863	P__PWY.5837	0.992123	0	0
Cirrhosis (Qin, 2014)	module1	P__PWY.5863	P__PWY.5838_Cluster296	0.976515	0	0
Cirrhosis (Qin, 2014)	module1	P__PWY.5863	P__PWY.5897_Cluster302	0.986512	0	0
Cirrhosis (Qin, 2014)	module1	P__PWY.5863	P__PWY.5910_Cluster303	0.607799	0	0
Cirrhosis (Qin, 2014)	module1	P__PWY.5863	P__PYRIDNUCSAL.PWY	0.811486	0	0
Cirrhosis (Qin, 2014)	module1	P__PWY.5863	T__Campylobacter.concisus	0.616536	0	0
Cirrhosis (Qin, 2014)	module1	P__PWY.5863	T__Haemophilus.parainfluenzae	0.607476	0	0
Cirrhosis (Qin, 2014)	module1	P__PWY.5863	T__Megasphaera.micronuciformis	0.651391	0	0
Cirrhosis (Qin, 2014)	module1	P__PWY.5863	T__Streptococcus.gordonii	0.586139	0	0
Cirrhosis (Qin, 2014)	module1	P__PWY.5863	T__Streptococcus.mitis	0.576408	0	0
Cirrhosis (Qin, 2014)	module1	P__PWY.5863	T__Streptococcus.parasanguinis	0.606806	0	0
Cirrhosis (Qin, 2014)	module1	P__PWY.5863	T__Streptococcus.salivarius	0.500961	2.22045e-16	8.46143e-16
Cirrhosis (Qin, 2014)	module1	P__PWY.5863	T__Veillonella.atypica	0.682782	0	0
Cirrhosis (Qin, 2014)	module1	P__PWY.5863	T__Veillonella.dispar	0.679284	0	0
Cirrhosis (Qin, 2014)	module1	P__PWY.5863	T__Veillonella.infantium	0.688989	0	0
Cirrhosis (Qin, 2014)	module1	P__PWY.5863	T__Veillonella.parvula	0.705286	0	0
Cirrhosis (Qin, 2014)	module1	P__PWY.5863	T__Veillonella.sp..T11011.6	0.646796	0	0
Cirrhosis (Qin, 2014)	module1	P__PWY.5897_Cluster302	P__FOLSYN.PWY_Cluster193	0.816493	0	0
Cirrhosis (Qin, 2014)	module1	P__PWY.5897_Cluster302	P__HEME.BIOSYNTHESIS.II	0.901058	0	0
Cirrhosis (Qin, 2014)	module1	P__PWY.5897_Cluster302	P__HEMESYN2.PWY	0.82248	0	0
Cirrhosis (Qin, 2014)	module1	P__PWY.5897_Cluster302	P__HOMOSER.METSYN.PWY	0.847952	0	0
Cirrhosis (Qin, 2014)	module1	P__PWY.5897_Cluster302	P__MET.SAM.PWY_Cluster226	0.836353	0	0
Cirrhosis (Qin, 2014)	module1	P__PWY.5897_Cluster302	P__PWY.5347	0.854603	0	0
Cirrhosis (Qin, 2014)	module1	P__PWY.5897_Cluster302	P__PWY.5837	0.983548	0	0
Cirrhosis (Qin, 2014)	module1	P__PWY.5897_Cluster302	P__PWY.5838_Cluster296	0.990011	0	0
Cirrhosis (Qin, 2014)	module1	P__PWY.5897_Cluster302	P__PWY.5863	0.986512	0	0
Cirrhosis (Qin, 2014)	module1	P__PWY.5897_Cluster302	P__PWY.5910_Cluster303	0.57027	0	0
Cirrhosis (Qin, 2014)	module1	P__PWY.5897_Cluster302	P__PYRIDNUCSAL.PWY	0.799757	0	0
Cirrhosis (Qin, 2014)	module1	P__PWY.5897_Cluster302	T__Campylobacter.concisus	0.587994	0	0
Cirrhosis (Qin, 2014)	module1	P__PWY.5897_Cluster302	T__Haemophilus.parainfluenzae	0.585955	0	0
Cirrhosis (Qin, 2014)	module1	P__PWY.5897_Cluster302	T__Megasphaera.micronuciformis	0.626662	0	0
Cirrhosis (Qin, 2014)	module1	P__PWY.5897_Cluster302	T__Streptococcus.gordonii	0.5579	0	0
Cirrhosis (Qin, 2014)	module1	P__PWY.5897_Cluster302	T__Streptococcus.mitis	0.555224	0	0
Cirrhosis (Qin, 2014)	module1	P__PWY.5897_Cluster302	T__Streptococcus.parasanguinis	0.576604	0	0
Cirrhosis (Qin, 2014)	module1	P__PWY.5897_Cluster302	T__Streptococcus.salivarius	0.468033	2.64233e-14	9.39923e-14
Cirrhosis (Qin, 2014)	module1	P__PWY.5897_Cluster302	T__Veillonella.atypica	0.657579	0	0
Cirrhosis (Qin, 2014)	module1	P__PWY.5897_Cluster302	T__Veillonella.dispar	0.654675	0	0
Cirrhosis (Qin, 2014)	module1	P__PWY.5897_Cluster302	T__Veillonella.infantium	0.660686	0	0
Cirrhosis (Qin, 2014)	module1	P__PWY.5897_Cluster302	T__Veillonella.parvula	0.672847	0	0
Cirrhosis (Qin, 2014)	module1	P__PWY.5897_Cluster302	T__Veillonella.sp..T11011.6	0.619014	0	0
Cirrhosis (Qin, 2014)	module1	P__PWY.5910_Cluster303	P__FOLSYN.PWY_Cluster193	0.67301	0	0
Cirrhosis (Qin, 2014)	module1	P__PWY.5910_Cluster303	P__HEME.BIOSYNTHESIS.II	0.639615	0	0
Cirrhosis (Qin, 2014)	module1	P__PWY.5910_Cluster303	P__HEMESYN2.PWY	0.539541	0	0
Cirrhosis (Qin, 2014)	module1	P__PWY.5910_Cluster303	P__HOMOSER.METSYN.PWY	0.600162	0	0
Cirrhosis (Qin, 2014)	module1	P__PWY.5910_Cluster303	P__MET.SAM.PWY_Cluster226	0.614396	0	0
Cirrhosis (Qin, 2014)	module1	P__PWY.5910_Cluster303	P__PWY.5347	0.601084	0	0
Cirrhosis (Qin, 2014)	module1	P__PWY.5910_Cluster303	P__PWY.5837	0.63124	0	0
Cirrhosis (Qin, 2014)	module1	P__PWY.5910_Cluster303	P__PWY.5838_Cluster296	0.52514	0	0
Cirrhosis (Qin, 2014)	module1	P__PWY.5910_Cluster303	P__PWY.5863	0.607799	0	0
Cirrhosis (Qin, 2014)	module1	P__PWY.5910_Cluster303	P__PWY.5897_Cluster302	0.57027	0	0
Cirrhosis (Qin, 2014)	module1	P__PWY.5910_Cluster303	P__PYRIDNUCSAL.PWY	0.632739	0	0
Cirrhosis (Qin, 2014)	module1	P__PWY.5910_Cluster303	T__Campylobacter.concisus	0.657171	0	0
Cirrhosis (Qin, 2014)	module1	P__PWY.5910_Cluster303	T__Haemophilus.parainfluenzae	0.521537	0	0
Cirrhosis (Qin, 2014)	module1	P__PWY.5910_Cluster303	T__Megasphaera.micronuciformis	0.728239	0	0
Cirrhosis (Qin, 2014)	module1	P__PWY.5910_Cluster303	T__Streptococcus.gordonii	0.778707	0	0
Cirrhosis (Qin, 2014)	module1	P__PWY.5910_Cluster303	T__Streptococcus.mitis	0.7006	0	0
Cirrhosis (Qin, 2014)	module1	P__PWY.5910_Cluster303	T__Streptococcus.parasanguinis	0.746189	0	0
Cirrhosis (Qin, 2014)	module1	P__PWY.5910_Cluster303	T__Streptococcus.salivarius	0.647865	0	0
Cirrhosis (Qin, 2014)	module1	P__PWY.5910_Cluster303	T__Veillonella.atypica	0.673846	0	0
Cirrhosis (Qin, 2014)	module1	P__PWY.5910_Cluster303	T__Veillonella.dispar	0.721757	0	0
Cirrhosis (Qin, 2014)	module1	P__PWY.5910_Cluster303	T__Veillonella.infantium	0.732869	0	0
Cirrhosis (Qin, 2014)	module1	P__PWY.5910_Cluster303	T__Veillonella.parvula	0.681949	0	0
Cirrhosis (Qin, 2014)	module1	P__PWY.5910_Cluster303	T__Veillonella.sp..T11011.6	0.715364	0	0
Cirrhosis (Qin, 2014)	module1	P__PYRIDNUCSAL.PWY	P__FOLSYN.PWY_Cluster193	0.759605	0	0
Cirrhosis (Qin, 2014)	module1	P__PYRIDNUCSAL.PWY	P__HEME.BIOSYNTHESIS.II	0.826534	0	0
Cirrhosis (Qin, 2014)	module1	P__PYRIDNUCSAL.PWY	P__HEMESYN2.PWY	0.751661	0	0
Cirrhosis (Qin, 2014)	module1	P__PYRIDNUCSAL.PWY	P__HOMOSER.METSYN.PWY	0.815041	0	0
Cirrhosis (Qin, 2014)	module1	P__PYRIDNUCSAL.PWY	P__MET.SAM.PWY_Cluster226	0.809324	0	0
Cirrhosis (Qin, 2014)	module1	P__PYRIDNUCSAL.PWY	P__PWY.5347	0.815749	0	0
Cirrhosis (Qin, 2014)	module1	P__PYRIDNUCSAL.PWY	P__PWY.5837	0.81339	0	0
Cirrhosis (Qin, 2014)	module1	P__PYRIDNUCSAL.PWY	P__PWY.5838_Cluster296	0.793195	0	0
Cirrhosis (Qin, 2014)	module1	P__PYRIDNUCSAL.PWY	P__PWY.5863	0.811486	0	0
Cirrhosis (Qin, 2014)	module1	P__PYRIDNUCSAL.PWY	P__PWY.5897_Cluster302	0.799757	0	0
Cirrhosis (Qin, 2014)	module1	P__PYRIDNUCSAL.PWY	P__PWY.5910_Cluster303	0.632739	0	0
Cirrhosis (Qin, 2014)	module1	P__PYRIDNUCSAL.PWY	T__Campylobacter.concisus	0.502592	0	0
Cirrhosis (Qin, 2014)	module1	P__PYRIDNUCSAL.PWY	T__Haemophilus.parainfluenzae	0.44411	7.08766e-13	2.39664e-12
Cirrhosis (Qin, 2014)	module1	P__PYRIDNUCSAL.PWY	T__Megasphaera.micronuciformis	0.571509	0	0
Cirrhosis (Qin, 2014)	module1	P__PYRIDNUCSAL.PWY	T__Streptococcus.gordonii	0.579319	0	0
Cirrhosis (Qin, 2014)	module1	P__PYRIDNUCSAL.PWY	T__Streptococcus.mitis	0.547541	0	0
Cirrhosis (Qin, 2014)	module1	P__PYRIDNUCSAL.PWY	T__Streptococcus.parasanguinis	0.567328	0	0
Cirrhosis (Qin, 2014)	module1	P__PYRIDNUCSAL.PWY	T__Streptococcus.salivarius	0.494397	4.44089e-16	1.68105e-15
Cirrhosis (Qin, 2014)	module1	P__PYRIDNUCSAL.PWY	T__Veillonella.atypica	0.601849	0	0
Cirrhosis (Qin, 2014)	module1	P__PYRIDNUCSAL.PWY	T__Veillonella.dispar	0.59499	0	0
Cirrhosis (Qin, 2014)	module1	P__PYRIDNUCSAL.PWY	T__Veillonella.infantium	0.591187	0	0
Cirrhosis (Qin, 2014)	module1	P__PYRIDNUCSAL.PWY	T__Veillonella.parvula	0.598859	0	0
Cirrhosis (Qin, 2014)	module1	P__PYRIDNUCSAL.PWY	T__Veillonella.sp..T11011.6	0.575293	0	0
Cirrhosis (Qin, 2014)	module1	T__Campylobacter.concisus	P__FOLSYN.PWY_Cluster193	0.640352	0	0
Cirrhosis (Qin, 2014)	module1	T__Campylobacter.concisus	P__HEME.BIOSYNTHESIS.II	0.626997	0	0
Cirrhosis (Qin, 2014)	module1	T__Campylobacter.concisus	P__HEMESYN2.PWY	0.589087	0	0
Cirrhosis (Qin, 2014)	module1	T__Campylobacter.concisus	P__HOMOSER.METSYN.PWY	0.565619	0	0
Cirrhosis (Qin, 2014)	module1	T__Campylobacter.concisus	P__MET.SAM.PWY_Cluster226	0.577182	0	0
Cirrhosis (Qin, 2014)	module1	T__Campylobacter.concisus	P__PWY.5347	0.570634	0	0
Cirrhosis (Qin, 2014)	module1	T__Campylobacter.concisus	P__PWY.5837	0.645549	0	0
Cirrhosis (Qin, 2014)	module1	T__Campylobacter.concisus	P__PWY.5838_Cluster296	0.53973	0	0
Cirrhosis (Qin, 2014)	module1	T__Campylobacter.concisus	P__PWY.5863	0.616536	0	0
Cirrhosis (Qin, 2014)	module1	T__Campylobacter.concisus	P__PWY.5897_Cluster302	0.587994	0	0
Cirrhosis (Qin, 2014)	module1	T__Campylobacter.concisus	P__PWY.5910_Cluster303	0.657171	0	0
Cirrhosis (Qin, 2014)	module1	T__Campylobacter.concisus	P__PYRIDNUCSAL.PWY	0.502592	0	0
Cirrhosis (Qin, 2014)	module1	T__Campylobacter.concisus	T__Haemophilus.parainfluenzae	0.625252	0	0
Cirrhosis (Qin, 2014)	module1	T__Campylobacter.concisus	T__Megasphaera.micronuciformis	0.786255	0	0
Cirrhosis (Qin, 2014)	module1	T__Campylobacter.concisus	T__Streptococcus.gordonii	0.554898	0	0
Cirrhosis (Qin, 2014)	module1	T__Campylobacter.concisus	T__Streptococcus.mitis	0.582769	0	0
Cirrhosis (Qin, 2014)	module1	T__Campylobacter.concisus	T__Streptococcus.parasanguinis	0.611622	0	0
Cirrhosis (Qin, 2014)	module1	T__Campylobacter.concisus	T__Streptococcus.salivarius	0.605232	0	0
Cirrhosis (Qin, 2014)	module1	T__Campylobacter.concisus	T__Veillonella.atypica	0.660673	0	0
Cirrhosis (Qin, 2014)	module1	T__Campylobacter.concisus	T__Veillonella.dispar	0.741999	0	0
Cirrhosis (Qin, 2014)	module1	T__Campylobacter.concisus	T__Veillonella.infantium	0.744981	0	0
Cirrhosis (Qin, 2014)	module1	T__Campylobacter.concisus	T__Veillonella.parvula	0.652637	0	0
Cirrhosis (Qin, 2014)	module1	T__Campylobacter.concisus	T__Veillonella.sp..T11011.6	0.71474	0	0
Cirrhosis (Qin, 2014)	module1	T__Haemophilus.parainfluenzae	P__FOLSYN.PWY_Cluster193	0.634952	0	0
Cirrhosis (Qin, 2014)	module1	T__Haemophilus.parainfluenzae	P__HEME.BIOSYNTHESIS.II	0.552582	0	0
Cirrhosis (Qin, 2014)	module1	T__Haemophilus.parainfluenzae	P__HEMESYN2.PWY	0.631745	0	0
Cirrhosis (Qin, 2014)	module1	T__Haemophilus.parainfluenzae	P__HOMOSER.METSYN.PWY	0.565613	0	0
Cirrhosis (Qin, 2014)	module1	T__Haemophilus.parainfluenzae	P__MET.SAM.PWY_Cluster226	0.574381	0	0
Cirrhosis (Qin, 2014)	module1	T__Haemophilus.parainfluenzae	P__PWY.5347	0.566891	0	0
Cirrhosis (Qin, 2014)	module1	T__Haemophilus.parainfluenzae	P__PWY.5837	0.63396	0	0
Cirrhosis (Qin, 2014)	module1	T__Haemophilus.parainfluenzae	P__PWY.5838_Cluster296	0.553638	0	0
Cirrhosis (Qin, 2014)	module1	T__Haemophilus.parainfluenzae	P__PWY.5863	0.607476	0	0
Cirrhosis (Qin, 2014)	module1	T__Haemophilus.parainfluenzae	P__PWY.5897_Cluster302	0.585955	0	0
Cirrhosis (Qin, 2014)	module1	T__Haemophilus.parainfluenzae	P__PWY.5910_Cluster303	0.521537	0	0
Cirrhosis (Qin, 2014)	module1	T__Haemophilus.parainfluenzae	P__PYRIDNUCSAL.PWY	0.44411	7.08766e-13	2.39664e-12
Cirrhosis (Qin, 2014)	module1	T__Haemophilus.parainfluenzae	T__Campylobacter.concisus	0.625252	0	0
Cirrhosis (Qin, 2014)	module1	T__Haemophilus.parainfluenzae	T__Megasphaera.micronuciformis	0.606528	0	0
Cirrhosis (Qin, 2014)	module1	T__Haemophilus.parainfluenzae	T__Streptococcus.gordonii	0.494674	4.44089e-16	1.68105e-15
Cirrhosis (Qin, 2014)	module1	T__Haemophilus.parainfluenzae	T__Streptococcus.mitis	0.561531	0	0
Cirrhosis (Qin, 2014)	module1	T__Haemophilus.parainfluenzae	T__Streptococcus.parasanguinis	0.632998	0	0
Cirrhosis (Qin, 2014)	module1	T__Haemophilus.parainfluenzae	T__Streptococcus.salivarius	0.501529	2.22045e-16	8.46143e-16
Cirrhosis (Qin, 2014)	module1	T__Haemophilus.parainfluenzae	T__Veillonella.atypica	0.641281	0	0
Cirrhosis (Qin, 2014)	module1	T__Haemophilus.parainfluenzae	T__Veillonella.dispar	0.684053	0	0
Cirrhosis (Qin, 2014)	module1	T__Haemophilus.parainfluenzae	T__Veillonella.infantium	0.721175	0	0
Cirrhosis (Qin, 2014)	module1	T__Haemophilus.parainfluenzae	T__Veillonella.parvula	0.688418	0	0
Cirrhosis (Qin, 2014)	module1	T__Haemophilus.parainfluenzae	T__Veillonella.sp..T11011.6	0.669701	0	0
Cirrhosis (Qin, 2014)	module1	T__Megasphaera.micronuciformis	P__FOLSYN.PWY_Cluster193	0.652913	0	0
Cirrhosis (Qin, 2014)	module1	T__Megasphaera.micronuciformis	P__HEME.BIOSYNTHESIS.II	0.655534	0	0
Cirrhosis (Qin, 2014)	module1	T__Megasphaera.micronuciformis	P__HEMESYN2.PWY	0.561015	0	0
Cirrhosis (Qin, 2014)	module1	T__Megasphaera.micronuciformis	P__HOMOSER.METSYN.PWY	0.605851	0	0
Cirrhosis (Qin, 2014)	module1	T__Megasphaera.micronuciformis	P__MET.SAM.PWY_Cluster226	0.617031	0	0
Cirrhosis (Qin, 2014)	module1	T__Megasphaera.micronuciformis	P__PWY.5347	0.60821	0	0
Cirrhosis (Qin, 2014)	module1	T__Megasphaera.micronuciformis	P__PWY.5837	0.680311	0	0
Cirrhosis (Qin, 2014)	module1	T__Megasphaera.micronuciformis	P__PWY.5838_Cluster296	0.576542	0	0
Cirrhosis (Qin, 2014)	module1	T__Megasphaera.micronuciformis	P__PWY.5863	0.651391	0	0
Cirrhosis (Qin, 2014)	module1	T__Megasphaera.micronuciformis	P__PWY.5897_Cluster302	0.626662	0	0
Cirrhosis (Qin, 2014)	module1	T__Megasphaera.micronuciformis	P__PWY.5910_Cluster303	0.728239	0	0
Cirrhosis (Qin, 2014)	module1	T__Megasphaera.micronuciformis	P__PYRIDNUCSAL.PWY	0.571509	0	0
Cirrhosis (Qin, 2014)	module1	T__Megasphaera.micronuciformis	T__Campylobacter.concisus	0.786255	0	0
Cirrhosis (Qin, 2014)	module1	T__Megasphaera.micronuciformis	T__Haemophilus.parainfluenzae	0.606528	0	0
Cirrhosis (Qin, 2014)	module1	T__Megasphaera.micronuciformis	T__Streptococcus.gordonii	0.716983	0	0
Cirrhosis (Qin, 2014)	module1	T__Megasphaera.micronuciformis	T__Streptococcus.mitis	0.626412	0	0
Cirrhosis (Qin, 2014)	module1	T__Megasphaera.micronuciformis	T__Streptococcus.parasanguinis	0.723974	0	0
Cirrhosis (Qin, 2014)	module1	T__Megasphaera.micronuciformis	T__Streptococcus.salivarius	0.589843	0	0
Cirrhosis (Qin, 2014)	module1	T__Megasphaera.micronuciformis	T__Veillonella.atypica	0.732692	0	0
Cirrhosis (Qin, 2014)	module1	T__Megasphaera.micronuciformis	T__Veillonella.dispar	0.791704	0	0
Cirrhosis (Qin, 2014)	module1	T__Megasphaera.micronuciformis	T__Veillonella.infantium	0.767867	0	0
Cirrhosis (Qin, 2014)	module1	T__Megasphaera.micronuciformis	T__Veillonella.parvula	0.705449	0	0
Cirrhosis (Qin, 2014)	module1	T__Megasphaera.micronuciformis	T__Veillonella.sp..T11011.6	0.777062	0	0
Cirrhosis (Qin, 2014)	module1	T__Streptococcus.gordonii	P__FOLSYN.PWY_Cluster193	0.623727	0	0
Cirrhosis (Qin, 2014)	module1	T__Streptococcus.gordonii	P__HEME.BIOSYNTHESIS.II	0.589361	0	0
Cirrhosis (Qin, 2014)	module1	T__Streptococcus.gordonii	P__HEMESYN2.PWY	0.510339	0	0
Cirrhosis (Qin, 2014)	module1	T__Streptococcus.gordonii	P__HOMOSER.METSYN.PWY	0.57012	0	0
Cirrhosis (Qin, 2014)	module1	T__Streptococcus.gordonii	P__MET.SAM.PWY_Cluster226	0.583713	0	0
Cirrhosis (Qin, 2014)	module1	T__Streptococcus.gordonii	P__PWY.5347	0.568572	0	0
Cirrhosis (Qin, 2014)	module1	T__Streptococcus.gordonii	P__PWY.5837	0.607879	0	0
Cirrhosis (Qin, 2014)	module1	T__Streptococcus.gordonii	P__PWY.5838_Cluster296	0.519839	0	0
Cirrhosis (Qin, 2014)	module1	T__Streptococcus.gordonii	P__PWY.5863	0.586139	0	0
Cirrhosis (Qin, 2014)	module1	T__Streptococcus.gordonii	P__PWY.5897_Cluster302	0.5579	0	0
Cirrhosis (Qin, 2014)	module1	T__Streptococcus.gordonii	P__PWY.5910_Cluster303	0.778707	0	0
Cirrhosis (Qin, 2014)	module1	T__Streptococcus.gordonii	P__PYRIDNUCSAL.PWY	0.579319	0	0
Cirrhosis (Qin, 2014)	module1	T__Streptococcus.gordonii	T__Campylobacter.concisus	0.554898	0	0
Cirrhosis (Qin, 2014)	module1	T__Streptococcus.gordonii	T__Haemophilus.parainfluenzae	0.494674	4.44089e-16	1.68105e-15
Cirrhosis (Qin, 2014)	module1	T__Streptococcus.gordonii	T__Megasphaera.micronuciformis	0.716983	0	0
Cirrhosis (Qin, 2014)	module1	T__Streptococcus.gordonii	T__Streptococcus.mitis	0.692724	0	0
Cirrhosis (Qin, 2014)	module1	T__Streptococcus.gordonii	T__Streptococcus.parasanguinis	0.684688	0	0
Cirrhosis (Qin, 2014)	module1	T__Streptococcus.gordonii	T__Streptococcus.salivarius	0.574661	0	0
Cirrhosis (Qin, 2014)	module1	T__Streptococcus.gordonii	T__Veillonella.atypica	0.609587	0	0
Cirrhosis (Qin, 2014)	module1	T__Streptococcus.gordonii	T__Veillonella.dispar	0.605358	0	0
Cirrhosis (Qin, 2014)	module1	T__Streptococcus.gordonii	T__Veillonella.infantium	0.60192	0	0
Cirrhosis (Qin, 2014)	module1	T__Streptococcus.gordonii	T__Veillonella.parvula	0.663457	0	0
Cirrhosis (Qin, 2014)	module1	T__Streptococcus.gordonii	T__Veillonella.sp..T11011.6	0.590391	0	0
Cirrhosis (Qin, 2014)	module1	T__Streptococcus.mitis	P__FOLSYN.PWY_Cluster193	0.617712	0	0
Cirrhosis (Qin, 2014)	module1	T__Streptococcus.mitis	P__HEME.BIOSYNTHESIS.II	0.583633	0	0
Cirrhosis (Qin, 2014)	module1	T__Streptococcus.mitis	P__HEMESYN2.PWY	0.552587	0	0
Cirrhosis (Qin, 2014)	module1	T__Streptococcus.mitis	P__HOMOSER.METSYN.PWY	0.584212	0	0
Cirrhosis (Qin, 2014)	module1	T__Streptococcus.mitis	P__MET.SAM.PWY_Cluster226	0.591833	0	0
Cirrhosis (Qin, 2014)	module1	T__Streptococcus.mitis	P__PWY.5347	0.577668	0	0
Cirrhosis (Qin, 2014)	module1	T__Streptococcus.mitis	P__PWY.5837	0.590355	0	0
Cirrhosis (Qin, 2014)	module1	T__Streptococcus.mitis	P__PWY.5838_Cluster296	0.519487	0	0
Cirrhosis (Qin, 2014)	module1	T__Streptococcus.mitis	P__PWY.5863	0.576408	0	0
Cirrhosis (Qin, 2014)	module1	T__Streptococcus.mitis	P__PWY.5897_Cluster302	0.555224	0	0
Cirrhosis (Qin, 2014)	module1	T__Streptococcus.mitis	P__PWY.5910_Cluster303	0.7006	0	0
Cirrhosis (Qin, 2014)	module1	T__Streptococcus.mitis	P__PYRIDNUCSAL.PWY	0.547541	0	0
Cirrhosis (Qin, 2014)	module1	T__Streptococcus.mitis	T__Campylobacter.concisus	0.582769	0	0
Cirrhosis (Qin, 2014)	module1	T__Streptococcus.mitis	T__Haemophilus.parainfluenzae	0.561531	0	0
Cirrhosis (Qin, 2014)	module1	T__Streptococcus.mitis	T__Megasphaera.micronuciformis	0.626412	0	0
Cirrhosis (Qin, 2014)	module1	T__Streptococcus.mitis	T__Streptococcus.gordonii	0.692724	0	0
Cirrhosis (Qin, 2014)	module1	T__Streptococcus.mitis	T__Streptococcus.parasanguinis	0.696827	0	0
Cirrhosis (Qin, 2014)	module1	T__Streptococcus.mitis	T__Streptococcus.salivarius	0.540237	0	0
Cirrhosis (Qin, 2014)	module1	T__Streptococcus.mitis	T__Veillonella.atypica	0.580238	0	0
Cirrhosis (Qin, 2014)	module1	T__Streptococcus.mitis	T__Veillonella.dispar	0.627788	0	0
Cirrhosis (Qin, 2014)	module1	T__Streptococcus.mitis	T__Veillonella.infantium	0.624858	0	0
Cirrhosis (Qin, 2014)	module1	T__Streptococcus.mitis	T__Veillonella.parvula	0.621307	0	0
Cirrhosis (Qin, 2014)	module1	T__Streptococcus.mitis	T__Veillonella.sp..T11011.6	0.603125	0	0
Cirrhosis (Qin, 2014)	module1	T__Streptococcus.parasanguinis	P__FOLSYN.PWY_Cluster193	0.668725	0	0
Cirrhosis (Qin, 2014)	module1	T__Streptococcus.parasanguinis	P__HEME.BIOSYNTHESIS.II	0.61515	0	0
Cirrhosis (Qin, 2014)	module1	T__Streptococcus.parasanguinis	P__HEMESYN2.PWY	0.542669	0	0
Cirrhosis (Qin, 2014)	module1	T__Streptococcus.parasanguinis	P__HOMOSER.METSYN.PWY	0.571898	0	0
Cirrhosis (Qin, 2014)	module1	T__Streptococcus.parasanguinis	P__MET.SAM.PWY_Cluster226	0.581325	0	0
Cirrhosis (Qin, 2014)	module1	T__Streptococcus.parasanguinis	P__PWY.5347	0.568536	0	0
Cirrhosis (Qin, 2014)	module1	T__Streptococcus.parasanguinis	P__PWY.5837	0.626361	0	0
Cirrhosis (Qin, 2014)	module1	T__Streptococcus.parasanguinis	P__PWY.5838_Cluster296	0.541667	0	0
Cirrhosis (Qin, 2014)	module1	T__Streptococcus.parasanguinis	P__PWY.5863	0.606806	0	0
Cirrhosis (Qin, 2014)	module1	T__Streptococcus.parasanguinis	P__PWY.5897_Cluster302	0.576604	0	0
Cirrhosis (Qin, 2014)	module1	T__Streptococcus.parasanguinis	P__PWY.5910_Cluster303	0.746189	0	0
Cirrhosis (Qin, 2014)	module1	T__Streptococcus.parasanguinis	P__PYRIDNUCSAL.PWY	0.567328	0	0
Cirrhosis (Qin, 2014)	module1	T__Streptococcus.parasanguinis	T__Campylobacter.concisus	0.611622	0	0
Cirrhosis (Qin, 2014)	module1	T__Streptococcus.parasanguinis	T__Haemophilus.parainfluenzae	0.632998	0	0
Cirrhosis (Qin, 2014)	module1	T__Streptococcus.parasanguinis	T__Megasphaera.micronuciformis	0.723974	0	0
Cirrhosis (Qin, 2014)	module1	T__Streptococcus.parasanguinis	T__Streptococcus.gordonii	0.684688	0	0
Cirrhosis (Qin, 2014)	module1	T__Streptococcus.parasanguinis	T__Streptococcus.mitis	0.696827	0	0
Cirrhosis (Qin, 2014)	module1	T__Streptococcus.parasanguinis	T__Streptococcus.salivarius	0.722281	0	0
Cirrhosis (Qin, 2014)	module1	T__Streptococcus.parasanguinis	T__Veillonella.atypica	0.741412	0	0
Cirrhosis (Qin, 2014)	module1	T__Streptococcus.parasanguinis	T__Veillonella.dispar	0.79758	0	0
Cirrhosis (Qin, 2014)	module1	T__Streptococcus.parasanguinis	T__Veillonella.infantium	0.768514	0	0
Cirrhosis (Qin, 2014)	module1	T__Streptococcus.parasanguinis	T__Veillonella.parvula	0.752127	0	0
Cirrhosis (Qin, 2014)	module1	T__Streptococcus.parasanguinis	T__Veillonella.sp..T11011.6	0.762052	0	0
Cirrhosis (Qin, 2014)	module1	T__Streptococcus.salivarius	P__FOLSYN.PWY_Cluster193	0.551241	0	0
Cirrhosis (Qin, 2014)	module1	T__Streptococcus.salivarius	P__HEME.BIOSYNTHESIS.II	0.504969	0	0
Cirrhosis (Qin, 2014)	module1	T__Streptococcus.salivarius	P__HEMESYN2.PWY	0.448318	4.04787e-13	1.38242e-12
Cirrhosis (Qin, 2014)	module1	T__Streptococcus.salivarius	P__HOMOSER.METSYN.PWY	0.476348	7.99361e-15	2.9413e-14
Cirrhosis (Qin, 2014)	module1	T__Streptococcus.salivarius	P__MET.SAM.PWY_Cluster226	0.489089	1.33227e-15	5.00991e-15
Cirrhosis (Qin, 2014)	module1	T__Streptococcus.salivarius	P__PWY.5347	0.475271	9.32587e-15	3.40952e-14
Cirrhosis (Qin, 2014)	module1	T__Streptococcus.salivarius	P__PWY.5837	0.527123	0	0
Cirrhosis (Qin, 2014)	module1	T__Streptococcus.salivarius	P__PWY.5838_Cluster296	0.429367	4.74976e-12	1.56586e-11
Cirrhosis (Qin, 2014)	module1	T__Streptococcus.salivarius	P__PWY.5863	0.500961	2.22045e-16	8.46143e-16
Cirrhosis (Qin, 2014)	module1	T__Streptococcus.salivarius	P__PWY.5897_Cluster302	0.468033	2.64233e-14	9.39923e-14
Cirrhosis (Qin, 2014)	module1	T__Streptococcus.salivarius	P__PWY.5910_Cluster303	0.647865	0	0
Cirrhosis (Qin, 2014)	module1	T__Streptococcus.salivarius	P__PYRIDNUCSAL.PWY	0.494397	4.44089e-16	1.68105e-15
Cirrhosis (Qin, 2014)	module1	T__Streptococcus.salivarius	T__Campylobacter.concisus	0.605232	0	0
Cirrhosis (Qin, 2014)	module1	T__Streptococcus.salivarius	T__Haemophilus.parainfluenzae	0.501529	2.22045e-16	8.46143e-16
Cirrhosis (Qin, 2014)	module1	T__Streptococcus.salivarius	T__Megasphaera.micronuciformis	0.589843	0	0
Cirrhosis (Qin, 2014)	module1	T__Streptococcus.salivarius	T__Streptococcus.gordonii	0.574661	0	0
Cirrhosis (Qin, 2014)	module1	T__Streptococcus.salivarius	T__Streptococcus.mitis	0.540237	0	0
Cirrhosis (Qin, 2014)	module1	T__Streptococcus.salivarius	T__Streptococcus.parasanguinis	0.722281	0	0
Cirrhosis (Qin, 2014)	module1	T__Streptococcus.salivarius	T__Veillonella.atypica	0.622036	0	0
Cirrhosis (Qin, 2014)	module1	T__Streptococcus.salivarius	T__Veillonella.dispar	0.682583	0	0
Cirrhosis (Qin, 2014)	module1	T__Streptococcus.salivarius	T__Veillonella.infantium	0.663502	0	0
Cirrhosis (Qin, 2014)	module1	T__Streptococcus.salivarius	T__Veillonella.parvula	0.592262	0	0
Cirrhosis (Qin, 2014)	module1	T__Streptococcus.salivarius	T__Veillonella.sp..T11011.6	0.642565	0	0
Cirrhosis (Qin, 2014)	module1	T__Veillonella.atypica	P__FOLSYN.PWY_Cluster193	0.68145	0	0
Cirrhosis (Qin, 2014)	module1	T__Veillonella.atypica	P__HEME.BIOSYNTHESIS.II	0.664831	0	0
Cirrhosis (Qin, 2014)	module1	T__Veillonella.atypica	P__HEMESYN2.PWY	0.59055	0	0
Cirrhosis (Qin, 2014)	module1	T__Veillonella.atypica	P__HOMOSER.METSYN.PWY	0.603545	0	0
Cirrhosis (Qin, 2014)	module1	T__Veillonella.atypica	P__MET.SAM.PWY_Cluster226	0.610452	0	0
Cirrhosis (Qin, 2014)	module1	T__Veillonella.atypica	P__PWY.5347	0.606569	0	0
Cirrhosis (Qin, 2014)	module1	T__Veillonella.atypica	P__PWY.5837	0.70104	0	0
Cirrhosis (Qin, 2014)	module1	T__Veillonella.atypica	P__PWY.5838_Cluster296	0.629618	0	0
Cirrhosis (Qin, 2014)	module1	T__Veillonella.atypica	P__PWY.5863	0.682782	0	0
Cirrhosis (Qin, 2014)	module1	T__Veillonella.atypica	P__PWY.5897_Cluster302	0.657579	0	0
Cirrhosis (Qin, 2014)	module1	T__Veillonella.atypica	P__PWY.5910_Cluster303	0.673846	0	0
Cirrhosis (Qin, 2014)	module1	T__Veillonella.atypica	P__PYRIDNUCSAL.PWY	0.601849	0	0
Cirrhosis (Qin, 2014)	module1	T__Veillonella.atypica	T__Campylobacter.concisus	0.660673	0	0
Cirrhosis (Qin, 2014)	module1	T__Veillonella.atypica	T__Haemophilus.parainfluenzae	0.641281	0	0
Cirrhosis (Qin, 2014)	module1	T__Veillonella.atypica	T__Megasphaera.micronuciformis	0.732692	0	0
Cirrhosis (Qin, 2014)	module1	T__Veillonella.atypica	T__Streptococcus.gordonii	0.609587	0	0
Cirrhosis (Qin, 2014)	module1	T__Veillonella.atypica	T__Streptococcus.mitis	0.580238	0	0
Cirrhosis (Qin, 2014)	module1	T__Veillonella.atypica	T__Streptococcus.parasanguinis	0.741412	0	0
Cirrhosis (Qin, 2014)	module1	T__Veillonella.atypica	T__Streptococcus.salivarius	0.622036	0	0
Cirrhosis (Qin, 2014)	module1	T__Veillonella.atypica	T__Veillonella.dispar	0.848842	0	0
Cirrhosis (Qin, 2014)	module1	T__Veillonella.atypica	T__Veillonella.infantium	0.846165	0	0
Cirrhosis (Qin, 2014)	module1	T__Veillonella.atypica	T__Veillonella.parvula	0.78241	0	0
Cirrhosis (Qin, 2014)	module1	T__Veillonella.atypica	T__Veillonella.sp..T11011.6	0.84571	0	0
Cirrhosis (Qin, 2014)	module1	T__Veillonella.dispar	P__FOLSYN.PWY_Cluster193	0.709023	0	0
Cirrhosis (Qin, 2014)	module1	T__Veillonella.dispar	P__HEME.BIOSYNTHESIS.II	0.690054	0	0
Cirrhosis (Qin, 2014)	module1	T__Veillonella.dispar	P__HEMESYN2.PWY	0.627906	0	0
Cirrhosis (Qin, 2014)	module1	T__Veillonella.dispar	P__HOMOSER.METSYN.PWY	0.62116	0	0
Cirrhosis (Qin, 2014)	module1	T__Veillonella.dispar	P__MET.SAM.PWY_Cluster226	0.629771	0	0
Cirrhosis (Qin, 2014)	module1	T__Veillonella.dispar	P__PWY.5347	0.620446	0	0
Cirrhosis (Qin, 2014)	module1	T__Veillonella.dispar	P__PWY.5837	0.709427	0	0
Cirrhosis (Qin, 2014)	module1	T__Veillonella.dispar	P__PWY.5838_Cluster296	0.614564	0	0
Cirrhosis (Qin, 2014)	module1	T__Veillonella.dispar	P__PWY.5863	0.679284	0	0
Cirrhosis (Qin, 2014)	module1	T__Veillonella.dispar	P__PWY.5897_Cluster302	0.654675	0	0
Cirrhosis (Qin, 2014)	module1	T__Veillonella.dispar	P__PWY.5910_Cluster303	0.721757	0	0
Cirrhosis (Qin, 2014)	module1	T__Veillonella.dispar	P__PYRIDNUCSAL.PWY	0.59499	0	0
Cirrhosis (Qin, 2014)	module1	T__Veillonella.dispar	T__Campylobacter.concisus	0.741999	0	0
Cirrhosis (Qin, 2014)	module1	T__Veillonella.dispar	T__Haemophilus.parainfluenzae	0.684053	0	0
Cirrhosis (Qin, 2014)	module1	T__Veillonella.dispar	T__Megasphaera.micronuciformis	0.791704	0	0
Cirrhosis (Qin, 2014)	module1	T__Veillonella.dispar	T__Streptococcus.gordonii	0.605358	0	0
Cirrhosis (Qin, 2014)	module1	T__Veillonella.dispar	T__Streptococcus.mitis	0.627788	0	0
Cirrhosis (Qin, 2014)	module1	T__Veillonella.dispar	T__Streptococcus.parasanguinis	0.79758	0	0
Cirrhosis (Qin, 2014)	module1	T__Veillonella.dispar	T__Streptococcus.salivarius	0.682583	0	0
Cirrhosis (Qin, 2014)	module1	T__Veillonella.dispar	T__Veillonella.atypica	0.848842	0	0
Cirrhosis (Qin, 2014)	module1	T__Veillonella.dispar	T__Veillonella.infantium	0.918264	0	0
Cirrhosis (Qin, 2014)	module1	T__Veillonella.dispar	T__Veillonella.parvula	0.783843	0	0
Cirrhosis (Qin, 2014)	module1	T__Veillonella.dispar	T__Veillonella.sp..T11011.6	0.915791	0	0
Cirrhosis (Qin, 2014)	module1	T__Veillonella.infantium	P__FOLSYN.PWY_Cluster193	0.696613	0	0
Cirrhosis (Qin, 2014)	module1	T__Veillonella.infantium	P__HEME.BIOSYNTHESIS.II	0.688088	0	0
Cirrhosis (Qin, 2014)	module1	T__Veillonella.infantium	P__HEMESYN2.PWY	0.624522	0	0
Cirrhosis (Qin, 2014)	module1	T__Veillonella.infantium	P__HOMOSER.METSYN.PWY	0.615021	0	0
Cirrhosis (Qin, 2014)	module1	T__Veillonella.infantium	P__MET.SAM.PWY_Cluster226	0.624482	0	0
Cirrhosis (Qin, 2014)	module1	T__Veillonella.infantium	P__PWY.5347	0.614293	0	0
Cirrhosis (Qin, 2014)	module1	T__Veillonella.infantium	P__PWY.5837	0.717459	0	0
Cirrhosis (Qin, 2014)	module1	T__Veillonella.infantium	P__PWY.5838_Cluster296	0.621667	0	0
Cirrhosis (Qin, 2014)	module1	T__Veillonella.infantium	P__PWY.5863	0.688989	0	0
Cirrhosis (Qin, 2014)	module1	T__Veillonella.infantium	P__PWY.5897_Cluster302	0.660686	0	0
Cirrhosis (Qin, 2014)	module1	T__Veillonella.infantium	P__PWY.5910_Cluster303	0.732869	0	0
Cirrhosis (Qin, 2014)	module1	T__Veillonella.infantium	P__PYRIDNUCSAL.PWY	0.591187	0	0
Cirrhosis (Qin, 2014)	module1	T__Veillonella.infantium	T__Campylobacter.concisus	0.744981	0	0
Cirrhosis (Qin, 2014)	module1	T__Veillonella.infantium	T__Haemophilus.parainfluenzae	0.721175	0	0
Cirrhosis (Qin, 2014)	module1	T__Veillonella.infantium	T__Megasphaera.micronuciformis	0.767867	0	0
Cirrhosis (Qin, 2014)	module1	T__Veillonella.infantium	T__Streptococcus.gordonii	0.60192	0	0
Cirrhosis (Qin, 2014)	module1	T__Veillonella.infantium	T__Streptococcus.mitis	0.624858	0	0
Cirrhosis (Qin, 2014)	module1	T__Veillonella.infantium	T__Streptococcus.parasanguinis	0.768514	0	0
Cirrhosis (Qin, 2014)	module1	T__Veillonella.infantium	T__Streptococcus.salivarius	0.663502	0	0
Cirrhosis (Qin, 2014)	module1	T__Veillonella.infantium	T__Veillonella.atypica	0.846165	0	0
Cirrhosis (Qin, 2014)	module1	T__Veillonella.infantium	T__Veillonella.dispar	0.918264	0	0
Cirrhosis (Qin, 2014)	module1	T__Veillonella.infantium	T__Veillonella.parvula	0.801493	0	0
Cirrhosis (Qin, 2014)	module1	T__Veillonella.infantium	T__Veillonella.sp..T11011.6	0.879686	0	0
Cirrhosis (Qin, 2014)	module1	T__Veillonella.parvula	P__FOLSYN.PWY_Cluster193	0.728846	0	0
Cirrhosis (Qin, 2014)	module1	T__Veillonella.parvula	P__HEME.BIOSYNTHESIS.II	0.687125	0	0
Cirrhosis (Qin, 2014)	module1	T__Veillonella.parvula	P__HEMESYN2.PWY	0.589345	0	0
Cirrhosis (Qin, 2014)	module1	T__Veillonella.parvula	P__HOMOSER.METSYN.PWY	0.616584	0	0
Cirrhosis (Qin, 2014)	module1	T__Veillonella.parvula	P__MET.SAM.PWY_Cluster226	0.621111	0	0
Cirrhosis (Qin, 2014)	module1	T__Veillonella.parvula	P__PWY.5347	0.616964	0	0
Cirrhosis (Qin, 2014)	module1	T__Veillonella.parvula	P__PWY.5837	0.713015	0	0
Cirrhosis (Qin, 2014)	module1	T__Veillonella.parvula	P__PWY.5838_Cluster296	0.645408	0	0
Cirrhosis (Qin, 2014)	module1	T__Veillonella.parvula	P__PWY.5863	0.705286	0	0
Cirrhosis (Qin, 2014)	module1	T__Veillonella.parvula	P__PWY.5897_Cluster302	0.672847	0	0
Cirrhosis (Qin, 2014)	module1	T__Veillonella.parvula	P__PWY.5910_Cluster303	0.681949	0	0
Cirrhosis (Qin, 2014)	module1	T__Veillonella.parvula	P__PYRIDNUCSAL.PWY	0.598859	0	0
Cirrhosis (Qin, 2014)	module1	T__Veillonella.parvula	T__Campylobacter.concisus	0.652637	0	0
Cirrhosis (Qin, 2014)	module1	T__Veillonella.parvula	T__Haemophilus.parainfluenzae	0.688418	0	0
Cirrhosis (Qin, 2014)	module1	T__Veillonella.parvula	T__Megasphaera.micronuciformis	0.705449	0	0
Cirrhosis (Qin, 2014)	module1	T__Veillonella.parvula	T__Streptococcus.gordonii	0.663457	0	0
Cirrhosis (Qin, 2014)	module1	T__Veillonella.parvula	T__Streptococcus.mitis	0.621307	0	0
Cirrhosis (Qin, 2014)	module1	T__Veillonella.parvula	T__Streptococcus.parasanguinis	0.752127	0	0
Cirrhosis (Qin, 2014)	module1	T__Veillonella.parvula	T__Streptococcus.salivarius	0.592262	0	0
Cirrhosis (Qin, 2014)	module1	T__Veillonella.parvula	T__Veillonella.atypica	0.78241	0	0
Cirrhosis (Qin, 2014)	module1	T__Veillonella.parvula	T__Veillonella.dispar	0.783843	0	0
Cirrhosis (Qin, 2014)	module1	T__Veillonella.parvula	T__Veillonella.infantium	0.801493	0	0
Cirrhosis (Qin, 2014)	module1	T__Veillonella.parvula	T__Veillonella.sp..T11011.6	0.746005	0	0
Cirrhosis (Qin, 2014)	module1	T__Veillonella.sp..T11011.6	P__FOLSYN.PWY_Cluster193	0.653665	0	0
Cirrhosis (Qin, 2014)	module1	T__Veillonella.sp..T11011.6	P__HEME.BIOSYNTHESIS.II	0.641758	0	0
Cirrhosis (Qin, 2014)	module1	T__Veillonella.sp..T11011.6	P__HEMESYN2.PWY	0.578319	0	0
Cirrhosis (Qin, 2014)	module1	T__Veillonella.sp..T11011.6	P__HOMOSER.METSYN.PWY	0.589849	0	0
Cirrhosis (Qin, 2014)	module1	T__Veillonella.sp..T11011.6	P__MET.SAM.PWY_Cluster226	0.599733	0	0
Cirrhosis (Qin, 2014)	module1	T__Veillonella.sp..T11011.6	P__PWY.5347	0.593032	0	0
Cirrhosis (Qin, 2014)	module1	T__Veillonella.sp..T11011.6	P__PWY.5837	0.676414	0	0
Cirrhosis (Qin, 2014)	module1	T__Veillonella.sp..T11011.6	P__PWY.5838_Cluster296	0.574996	0	0
Cirrhosis (Qin, 2014)	module1	T__Veillonella.sp..T11011.6	P__PWY.5863	0.646796	0	0
Cirrhosis (Qin, 2014)	module1	T__Veillonella.sp..T11011.6	P__PWY.5897_Cluster302	0.619014	0	0
Cirrhosis (Qin, 2014)	module1	T__Veillonella.sp..T11011.6	P__PWY.5910_Cluster303	0.715364	0	0
Cirrhosis (Qin, 2014)	module1	T__Veillonella.sp..T11011.6	P__PYRIDNUCSAL.PWY	0.575293	0	0
Cirrhosis (Qin, 2014)	module1	T__Veillonella.sp..T11011.6	T__Campylobacter.concisus	0.71474	0	0
Cirrhosis (Qin, 2014)	module1	T__Veillonella.sp..T11011.6	T__Haemophilus.parainfluenzae	0.669701	0	0
Cirrhosis (Qin, 2014)	module1	T__Veillonella.sp..T11011.6	T__Megasphaera.micronuciformis	0.777062	0	0
Cirrhosis (Qin, 2014)	module1	T__Veillonella.sp..T11011.6	T__Streptococcus.gordonii	0.590391	0	0
Cirrhosis (Qin, 2014)	module1	T__Veillonella.sp..T11011.6	T__Streptococcus.mitis	0.603125	0	0
Cirrhosis (Qin, 2014)	module1	T__Veillonella.sp..T11011.6	T__Streptococcus.parasanguinis	0.762052	0	0
Cirrhosis (Qin, 2014)	module1	T__Veillonella.sp..T11011.6	T__Streptococcus.salivarius	0.642565	0	0
Cirrhosis (Qin, 2014)	module1	T__Veillonella.sp..T11011.6	T__Veillonella.atypica	0.84571	0	0
Cirrhosis (Qin, 2014)	module1	T__Veillonella.sp..T11011.6	T__Veillonella.dispar	0.915791	0	0
Cirrhosis (Qin, 2014)	module1	T__Veillonella.sp..T11011.6	T__Veillonella.infantium	0.879686	0	0
Cirrhosis (Qin, 2014)	module1	T__Veillonella.sp..T11011.6	T__Veillonella.parvula	0.746005	0	0
CRC (Feng, 2015)	module1	P__GLYCOGENSYNTH.PWY	P__P108.PWY	-0.609	3.40816e-12	3.70197e-11
CRC (Feng, 2015)	module1	P__GLYCOGENSYNTH.PWY	P__PWY.4984	-0.461207	5.74784e-07	2.70234e-06
CRC (Feng, 2015)	module1	P__GLYCOGENSYNTH.PWY	P__PWY.5100	0.918004	0	0
CRC (Feng, 2015)	module1	P__GLYCOGENSYNTH.PWY	P__PWY.5154	-0.632438	2.73559e-13	3.82983e-12
CRC (Feng, 2015)	module1	P__GLYCOGENSYNTH.PWY	P__PWY.5973	-0.761222	0	0
CRC (Feng, 2015)	module1	P__GLYCOGENSYNTH.PWY	P__PWY.7663	-0.808617	0	0
CRC (Feng, 2015)	module1	P__GLYCOGENSYNTH.PWY	P__PWY.841	-0.68815	2.22045e-16	4.23903e-15
CRC (Feng, 2015)	module1	P__GLYCOGENSYNTH.PWY	P__PWY0.845	-0.745939	0	0
CRC (Feng, 2015)	module1	P__GLYCOGENSYNTH.PWY	P__PYRIDOXSYN.PWY	-0.76947	0	0
CRC (Feng, 2015)	module1	P__GLYCOGENSYNTH.PWY	P__THISYN.PWY	-0.827455	0	0
CRC (Feng, 2015)	module1	P__GLYCOGENSYNTH.PWY	T__Anaerostipes.hadrus	0.659799	1.08802e-14	1.85257e-13
CRC (Feng, 2015)	module1	P__GLYCOGENSYNTH.PWY	T__Bacteroides.ovatus	-0.253805	0.0083425	0.0189739
CRC (Feng, 2015)	module1	P__GLYCOGENSYNTH.PWY	T__Bacteroides.uniformis	-0.512449	1.67576e-08	9.8666e-08
CRC (Feng, 2015)	module1	P__GLYCOGENSYNTH.PWY	T__Bacteroides.xylanisolvens	-0.415616	8.51644e-06	3.33252e-05
CRC (Feng, 2015)	module1	P__GLYCOGENSYNTH.PWY	T__Butyricimonas.virosa	-0.507599	2.40185e-08	1.37561e-07
CRC (Feng, 2015)	module1	P__GLYCOGENSYNTH.PWY	T__Fusicatenibacter.saccharivorans	0.345263	0.000270375	0.000788594
CRC (Feng, 2015)	module1	P__GLYCOGENSYNTH.PWY	T__Lawsonibacter.asaccharolyticus	-0.406832	1.37068e-05	5.14007e-05
CRC (Feng, 2015)	module1	P__GLYCOGENSYNTH.PWY	T__Odoribacter.splanchnicus	-0.536809	2.51719e-09	1.72373e-08
CRC (Feng, 2015)	module1	P__GLYCOGENSYNTH.PWY	T__Parabacteroides.distasonis	-0.558332	4.14041e-10	3.06878e-09
CRC (Feng, 2015)	module1	P__P108.PWY	P__GLYCOGENSYNTH.PWY	-0.609	3.40816e-12	3.70197e-11
CRC (Feng, 2015)	module1	P__P108.PWY	P__PWY.4984	0.542492	1.58236e-09	1.10765e-08
CRC (Feng, 2015)	module1	P__P108.PWY	P__PWY.5100	-0.568462	1.69193e-10	1.40252e-09
CRC (Feng, 2015)	module1	P__P108.PWY	P__PWY.5154	0.528991	4.70187e-09	3.11808e-08
CRC (Feng, 2015)	module1	P__P108.PWY	P__PWY.5973	0.695985	0	0
CRC (Feng, 2015)	module1	P__P108.PWY	P__PWY.7663	0.626747	5.14699e-13	6.61756e-12
CRC (Feng, 2015)	module1	P__P108.PWY	P__PWY.841	0.535168	2.87388e-09	1.94683e-08
CRC (Feng, 2015)	module1	P__P108.PWY	P__PWY0.845	0.655706	1.79856e-14	2.90537e-13
CRC (Feng, 2015)	module1	P__P108.PWY	P__PYRIDOXSYN.PWY	0.661246	9.10383e-15	1.59317e-13
CRC (Feng, 2015)	module1	P__P108.PWY	P__THISYN.PWY	0.740952	0	0
CRC (Feng, 2015)	module1	P__P108.PWY	T__Anaerostipes.hadrus	-0.462525	5.28533e-07	2.52254e-06
CRC (Feng, 2015)	module1	P__P108.PWY	T__Bacteroides.ovatus	0.360056	0.00013937	0.000430406
CRC (Feng, 2015)	module1	P__P108.PWY	T__Bacteroides.uniformis	0.501144	3.84459e-08	2.12464e-07
CRC (Feng, 2015)	module1	P__P108.PWY	T__Bacteroides.xylanisolvens	0.317269	0.000869157	0.00239113
CRC (Feng, 2015)	module1	P__P108.PWY	T__Butyricimonas.virosa	0.508642	2.22392e-08	1.28538e-07
CRC (Feng, 2015)	module1	P__P108.PWY	T__Fusicatenibacter.saccharivorans	-0.079144	0.417752	0.536015
CRC (Feng, 2015)	module1	P__P108.PWY	T__Lawsonibacter.asaccharolyticus	0.488406	9.45918e-08	4.96607e-07
CRC (Feng, 2015)	module1	P__P108.PWY	T__Odoribacter.splanchnicus	0.59287	1.72031e-11	1.66738e-10
CRC (Feng, 2015)	module1	P__P108.PWY	T__Parabacteroides.distasonis	0.612136	2.46136e-12	2.72046e-11
CRC (Feng, 2015)	module1	P__PWY.4984	P__GLYCOGENSYNTH.PWY	-0.461207	5.74784e-07	2.70234e-06
CRC (Feng, 2015)	module1	P__PWY.4984	P__P108.PWY	0.542492	1.58236e-09	1.10765e-08
CRC (Feng, 2015)	module1	P__PWY.4984	P__PWY.5100	-0.396825	2.31955e-05	8.268e-05
CRC (Feng, 2015)	module1	P__PWY.4984	P__PWY.5154	0.284288	0.00300088	0.00762321
CRC (Feng, 2015)	module1	P__PWY.4984	P__PWY.5973	0.667957	3.9968e-15	7.19425e-14
CRC (Feng, 2015)	module1	P__PWY.4984	P__PWY.7663	0.417902	7.50774e-06	2.97476e-05
CRC (Feng, 2015)	module1	P__PWY.4984	P__PWY.841	0.419313	6.94266e-06	2.80377e-05
CRC (Feng, 2015)	module1	P__PWY.4984	P__PWY0.845	0.419038	7.04929e-06	2.8287e-05
CRC (Feng, 2015)	module1	P__PWY.4984	P__PYRIDOXSYN.PWY	0.403981	1.59502e-05	5.84223e-05
CRC (Feng, 2015)	module1	P__PWY.4984	P__THISYN.PWY	0.590374	2.19269e-11	2.09302e-10
CRC (Feng, 2015)	module1	P__PWY.4984	T__Anaerostipes.hadrus	-0.359662	0.00014191	0.000436112
CRC (Feng, 2015)	module1	P__PWY.4984	T__Bacteroides.ovatus	0.426031	4.75947e-06	1.98574e-05
CRC (Feng, 2015)	module1	P__PWY.4984	T__Bacteroides.uniformis	0.676354	1.33227e-15	2.46861e-14
CRC (Feng, 2015)	module1	P__PWY.4984	T__Bacteroides.xylanisolvens	0.381592	5.00454e-05	0.000168602
CRC (Feng, 2015)	module1	P__PWY.4984	T__Butyricimonas.virosa	0.525544	6.16226e-09	3.88223e-08
CRC (Feng, 2015)	module1	P__PWY.4984	T__Fusicatenibacter.saccharivorans	-0.088414	0.36515	0.48374
CRC (Feng, 2015)	module1	P__PWY.4984	T__Lawsonibacter.asaccharolyticus	0.545085	1.27659e-09	9.03654e-09
CRC (Feng, 2015)	module1	P__PWY.4984	T__Odoribacter.splanchnicus	0.642049	9.14824e-14	1.34032e-12
CRC (Feng, 2015)	module1	P__PWY.4984	T__Parabacteroides.distasonis	0.620239	1.04405e-12	1.24105e-11
CRC (Feng, 2015)	module1	P__PWY.5100	P__GLYCOGENSYNTH.PWY	0.918004	0	0
CRC (Feng, 2015)	module1	P__PWY.5100	P__P108.PWY	-0.568462	1.69193e-10	1.40252e-09
CRC (Feng, 2015)	module1	P__PWY.5100	P__PWY.4984	-0.396825	2.31955e-05	8.268e-05
CRC (Feng, 2015)	module1	P__PWY.5100	P__PWY.5154	-0.629362	3.85691e-13	5.21455e-12
CRC (Feng, 2015)	module1	P__PWY.5100	P__PWY.5973	-0.719264	0	0
CRC (Feng, 2015)	module1	P__PWY.5100	P__PWY.7663	-0.790797	0	0
CRC (Feng, 2015)	module1	P__PWY.5100	P__PWY.841	-0.629283	3.89022e-13	5.21455e-12
CRC (Feng, 2015)	module1	P__PWY.5100	P__PWY0.845	-0.738396	0	0
CRC (Feng, 2015)	module1	P__PWY.5100	P__PYRIDOXSYN.PWY	-0.772037	0	0
CRC (Feng, 2015)	module1	P__PWY.5100	P__THISYN.PWY	-0.818266	0	0
CRC (Feng, 2015)	module1	P__PWY.5100	T__Anaerostipes.hadrus	0.618831	1.21392e-12	1.39049e-11
CRC (Feng, 2015)	module1	P__PWY.5100	T__Bacteroides.ovatus	-0.242349	0.0119018	0.0255909
CRC (Feng, 2015)	module1	P__PWY.5100	T__Bacteroides.uniformis	-0.47911	1.78389e-07	9.0633e-07
CRC (Feng, 2015)	module1	P__PWY.5100	T__Bacteroides.xylanisolvens	-0.384187	4.40163e-05	0.000149893
CRC (Feng, 2015)	module1	P__PWY.5100	T__Butyricimonas.virosa	-0.475178	2.31979e-07	1.16917e-06
CRC (Feng, 2015)	module1	P__PWY.5100	T__Fusicatenibacter.saccharivorans	0.264401	0.00592291	0.0139318
CRC (Feng, 2015)	module1	P__PWY.5100	T__Lawsonibacter.asaccharolyticus	-0.378715	5.7623e-05	0.000193098
CRC (Feng, 2015)	module1	P__PWY.5100	T__Odoribacter.splanchnicus	-0.481761	1.49155e-07	7.70226e-07
CRC (Feng, 2015)	module1	P__PWY.5100	T__Parabacteroides.distasonis	-0.489351	8.85932e-08	4.69023e-07
CRC (Feng, 2015)	module1	P__PWY.5154	P__GLYCOGENSYNTH.PWY	-0.632438	2.73559e-13	3.82983e-12
CRC (Feng, 2015)	module1	P__PWY.5154	P__P108.PWY	0.528991	4.70187e-09	3.11808e-08
CRC (Feng, 2015)	module1	P__PWY.5154	P__PWY.4984	0.284288	0.00300088	0.00762321
CRC (Feng, 2015)	module1	P__PWY.5154	P__PWY.5100	-0.629362	3.85691e-13	5.21455e-12
CRC (Feng, 2015)	module1	P__PWY.5154	P__PWY.5973	0.65446	2.08722e-14	3.28737e-13
CRC (Feng, 2015)	module1	P__PWY.5154	P__PWY.7663	0.779316	0	0
CRC (Feng, 2015)	module1	P__PWY.5154	P__PWY.841	0.497913	4.84767e-08	2.65568e-07
CRC (Feng, 2015)	module1	P__PWY.5154	P__PWY0.845	0.762554	0	0
CRC (Feng, 2015)	module1	P__PWY.5154	P__PYRIDOXSYN.PWY	0.765738	0	0
CRC (Feng, 2015)	module1	P__PWY.5154	P__THISYN.PWY	0.694214	0	0
CRC (Feng, 2015)	module1	P__PWY.5154	T__Anaerostipes.hadrus	-0.527577	5.25542e-09	3.37849e-08
CRC (Feng, 2015)	module1	P__PWY.5154	T__Bacteroides.ovatus	0.237983	0.013573	0.0286945
CRC (Feng, 2015)	module1	P__PWY.5154	T__Bacteroides.uniformis	0.348457	0.000234969	0.000688513
CRC (Feng, 2015)	module1	P__PWY.5154	T__Bacteroides.xylanisolvens	0.179133	0.0648689	0.112582
CRC (Feng, 2015)	module1	P__PWY.5154	T__Butyricimonas.virosa	0.275693	0.00405027	0.0100856
CRC (Feng, 2015)	module1	P__PWY.5154	T__Fusicatenibacter.saccharivorans	-0.110223	0.258388	0.371654
CRC (Feng, 2015)	module1	P__PWY.5154	T__Lawsonibacter.asaccharolyticus	0.190895	0.0488853	0.0879935
CRC (Feng, 2015)	module1	P__PWY.5154	T__Odoribacter.splanchnicus	0.249211	0.00963799	0.02138
CRC (Feng, 2015)	module1	P__PWY.5154	T__Parabacteroides.distasonis	0.349487	0.000224506	0.000660929
CRC (Feng, 2015)	module1	P__PWY.5973	P__GLYCOGENSYNTH.PWY	-0.761222	0	0
CRC (Feng, 2015)	module1	P__PWY.5973	P__P108.PWY	0.695985	0	0
CRC (Feng, 2015)	module1	P__PWY.5973	P__PWY.4984	0.667957	3.9968e-15	7.19425e-14
CRC (Feng, 2015)	module1	P__PWY.5973	P__PWY.5100	-0.719264	0	0
CRC (Feng, 2015)	module1	P__PWY.5973	P__PWY.5154	0.65446	2.08722e-14	3.28737e-13
CRC (Feng, 2015)	module1	P__PWY.5973	P__PWY.7663	0.876829	0	0
CRC (Feng, 2015)	module1	P__PWY.5973	P__PWY.841	0.518339	1.07413e-08	6.5699e-08
CRC (Feng, 2015)	module1	P__PWY.5973	P__PWY0.845	0.715659	0	0
CRC (Feng, 2015)	module1	P__PWY.5973	P__PYRIDOXSYN.PWY	0.714248	0	0
CRC (Feng, 2015)	module1	P__PWY.5973	P__THISYN.PWY	0.872872	0	0
CRC (Feng, 2015)	module1	P__PWY.5973	T__Anaerostipes.hadrus	-0.573375	1.08406e-10	9.48554e-10
CRC (Feng, 2015)	module1	P__PWY.5973	T__Bacteroides.ovatus	0.422244	5.89399e-06	2.41118e-05
CRC (Feng, 2015)	module1	P__PWY.5973	T__Bacteroides.uniformis	0.613397	2.15739e-12	2.42706e-11
CRC (Feng, 2015)	module1	P__PWY.5973	T__Bacteroides.xylanisolvens	0.376665	6.36626e-05	0.000209987
CRC (Feng, 2015)	module1	P__PWY.5973	T__Butyricimonas.virosa	0.549031	9.17537e-10	6.64424e-09
CRC (Feng, 2015)	module1	P__PWY.5973	T__Fusicatenibacter.saccharivorans	-0.180629	0.0626249	0.108988
CRC (Feng, 2015)	module1	P__PWY.5973	T__Lawsonibacter.asaccharolyticus	0.471842	2.89165e-07	1.43444e-06
CRC (Feng, 2015)	module1	P__PWY.5973	T__Odoribacter.splanchnicus	0.625318	6.02185e-13	7.43876e-12
CRC (Feng, 2015)	module1	P__PWY.5973	T__Parabacteroides.distasonis	0.556666	4.78324e-10	3.504e-09
CRC (Feng, 2015)	module1	P__PWY.7663	P__GLYCOGENSYNTH.PWY	-0.808617	0	0
CRC (Feng, 2015)	module1	P__PWY.7663	P__P108.PWY	0.626747	5.14699e-13	6.61756e-12
CRC (Feng, 2015)	module1	P__PWY.7663	P__PWY.4984	0.417902	7.50774e-06	2.97476e-05
CRC (Feng, 2015)	module1	P__PWY.7663	P__PWY.5100	-0.790797	0	0
CRC (Feng, 2015)	module1	P__PWY.7663	P__PWY.5154	0.779316	0	0
CRC (Feng, 2015)	module1	P__PWY.7663	P__PWY.5973	0.876829	0	0
CRC (Feng, 2015)	module1	P__PWY.7663	P__PWY.841	0.567292	1.87908e-10	1.53743e-09
CRC (Feng, 2015)	module1	P__PWY.7663	P__PWY0.845	0.843473	0	0
CRC (Feng, 2015)	module1	P__PWY.7663	P__PYRIDOXSYN.PWY	0.850869	0	0
CRC (Feng, 2015)	module1	P__PWY.7663	P__THISYN.PWY	0.845902	0	0
CRC (Feng, 2015)	module1	P__PWY.7663	T__Anaerostipes.hadrus	-0.595114	1.38085e-11	1.35928e-10
CRC (Feng, 2015)	module1	P__PWY.7663	T__Bacteroides.ovatus	0.308431	0.00122869	0.003308
CRC (Feng, 2015)	module1	P__PWY.7663	T__Bacteroides.uniformis	0.474264	2.46469e-07	1.23234e-06
CRC (Feng, 2015)	module1	P__PWY.7663	T__Bacteroides.xylanisolvens	0.249581	0.00952737	0.0212093
CRC (Feng, 2015)	module1	P__PWY.7663	T__Butyricimonas.virosa	0.409248	1.20412e-05	4.59756e-05
CRC (Feng, 2015)	module1	P__PWY.7663	T__Fusicatenibacter.saccharivorans	-0.243673	0.011432	0.0247496
CRC (Feng, 2015)	module1	P__PWY.7663	T__Lawsonibacter.asaccharolyticus	0.268044	0.00524844	0.0128159
CRC (Feng, 2015)	module1	P__PWY.7663	T__Odoribacter.splanchnicus	0.423463	5.50382e-06	2.26628e-05
CRC (Feng, 2015)	module1	P__PWY.7663	T__Parabacteroides.distasonis	0.438626	2.29391e-06	9.76463e-06
CRC (Feng, 2015)	module1	P__PWY.841	P__GLYCOGENSYNTH.PWY	-0.68815	2.22045e-16	4.23903e-15
CRC (Feng, 2015)	module1	P__PWY.841	P__P108.PWY	0.535168	2.87388e-09	1.94683e-08
CRC (Feng, 2015)	module1	P__PWY.841	P__PWY.4984	0.419313	6.94266e-06	2.80377e-05
CRC (Feng, 2015)	module1	P__PWY.841	P__PWY.5100	-0.629283	3.89022e-13	5.21455e-12
CRC (Feng, 2015)	module1	P__PWY.841	P__PWY.5154	0.497913	4.84767e-08	2.65568e-07
CRC (Feng, 2015)	module1	P__PWY.841	P__PWY.5973	0.518339	1.07413e-08	6.5699e-08
CRC (Feng, 2015)	module1	P__PWY.841	P__PWY.7663	0.567292	1.87908e-10	1.53743e-09
CRC (Feng, 2015)	module1	P__PWY.841	P__PWY0.845	0.560708	3.36545e-10	2.61758e-09
CRC (Feng, 2015)	module1	P__PWY.841	P__PYRIDOXSYN.PWY	0.57121	1.32017e-10	1.12393e-09
CRC (Feng, 2015)	module1	P__PWY.841	P__THISYN.PWY	0.651854	2.86438e-14	4.32987e-13
CRC (Feng, 2015)	module1	P__PWY.841	T__Anaerostipes.hadrus	-0.495043	5.94454e-08	3.20091e-07
CRC (Feng, 2015)	module1	P__PWY.841	T__Bacteroides.ovatus	0.183593	0.0583686	0.102818
CRC (Feng, 2015)	module1	P__PWY.841	T__Bacteroides.uniformis	0.457396	7.31124e-07	3.38683e-06
CRC (Feng, 2015)	module1	P__PWY.841	T__Bacteroides.xylanisolvens	0.30716	0.00129025	0.00345896
CRC (Feng, 2015)	module1	P__PWY.841	T__Butyricimonas.virosa	0.408094	1.28114e-05	4.86218e-05
CRC (Feng, 2015)	module1	P__PWY.841	T__Fusicatenibacter.saccharivorans	-0.242409	0.0118802	0.0255909
CRC (Feng, 2015)	module1	P__PWY.841	T__Lawsonibacter.asaccharolyticus	0.303292	0.00149542	0.00397516
CRC (Feng, 2015)	module1	P__PWY.841	T__Odoribacter.splanchnicus	0.362587	0.000124022	0.00039067
CRC (Feng, 2015)	module1	P__PWY.841	T__Parabacteroides.distasonis	0.56047	3.43642e-10	2.64018e-09
CRC (Feng, 2015)	module1	P__PWY0.845	P__GLYCOGENSYNTH.PWY	-0.745939	0	0
CRC (Feng, 2015)	module1	P__PWY0.845	P__P108.PWY	0.655706	1.79856e-14	2.90537e-13
CRC (Feng, 2015)	module1	P__PWY0.845	P__PWY.4984	0.419038	7.04929e-06	2.8287e-05
CRC (Feng, 2015)	module1	P__PWY0.845	P__PWY.5100	-0.738396	0	0
CRC (Feng, 2015)	module1	P__PWY0.845	P__PWY.5154	0.762554	0	0
CRC (Feng, 2015)	module1	P__PWY0.845	P__PWY.5973	0.715659	0	0
CRC (Feng, 2015)	module1	P__PWY0.845	P__PWY.7663	0.843473	0	0
CRC (Feng, 2015)	module1	P__PWY0.845	P__PWY.841	0.560708	3.36545e-10	2.61758e-09
CRC (Feng, 2015)	module1	P__PWY0.845	P__PYRIDOXSYN.PWY	0.992898	0	0
CRC (Feng, 2015)	module1	P__PWY0.845	P__THISYN.PWY	0.789181	0	0
CRC (Feng, 2015)	module1	P__PWY0.845	T__Anaerostipes.hadrus	-0.526539	5.70124e-09	3.62806e-08
CRC (Feng, 2015)	module1	P__PWY0.845	T__Bacteroides.ovatus	0.377364	6.1541e-05	0.000204057
CRC (Feng, 2015)	module1	P__PWY0.845	T__Bacteroides.uniformis	0.579534	6.1402e-11	5.52618e-10
CRC (Feng, 2015)	module1	P__PWY0.845	T__Bacteroides.xylanisolvens	0.376551	6.40159e-05	0.000210052
CRC (Feng, 2015)	module1	P__PWY0.845	T__Butyricimonas.virosa	0.387645	3.7036e-05	0.000127501
CRC (Feng, 2015)	module1	P__PWY0.845	T__Fusicatenibacter.saccharivorans	-0.154159	0.112876	0.183279
CRC (Feng, 2015)	module1	P__PWY0.845	T__Lawsonibacter.asaccharolyticus	0.344271	0.000282332	0.000815912
CRC (Feng, 2015)	module1	P__PWY0.845	T__Odoribacter.splanchnicus	0.444617	1.60431e-06	7.06793e-06
CRC (Feng, 2015)	module1	P__PWY0.845	T__Parabacteroides.distasonis	0.517136	1.17705e-08	7.06231e-08
CRC (Feng, 2015)	module1	P__PYRIDOXSYN.PWY	P__GLYCOGENSYNTH.PWY	-0.76947	0	0
CRC (Feng, 2015)	module1	P__PYRIDOXSYN.PWY	P__P108.PWY	0.661246	9.10383e-15	1.59317e-13
CRC (Feng, 2015)	module1	P__PYRIDOXSYN.PWY	P__PWY.4984	0.403981	1.59502e-05	5.84223e-05
CRC (Feng, 2015)	module1	P__PYRIDOXSYN.PWY	P__PWY.5100	-0.772037	0	0
CRC (Feng, 2015)	module1	P__PYRIDOXSYN.PWY	P__PWY.5154	0.765738	0	0
CRC (Feng, 2015)	module1	P__PYRIDOXSYN.PWY	P__PWY.5973	0.714248	0	0
CRC (Feng, 2015)	module1	P__PYRIDOXSYN.PWY	P__PWY.7663	0.850869	0	0
CRC (Feng, 2015)	module1	P__PYRIDOXSYN.PWY	P__PWY.841	0.57121	1.32017e-10	1.12393e-09
CRC (Feng, 2015)	module1	P__PYRIDOXSYN.PWY	P__PWY0.845	0.992898	0	0
CRC (Feng, 2015)	module1	P__PYRIDOXSYN.PWY	P__THISYN.PWY	0.796783	0	0
CRC (Feng, 2015)	module1	P__PYRIDOXSYN.PWY	T__Anaerostipes.hadrus	-0.532808	3.4725e-09	2.32731e-08
CRC (Feng, 2015)	module1	P__PYRIDOXSYN.PWY	T__Bacteroides.ovatus	0.373529	7.40569e-05	0.00023804
CRC (Feng, 2015)	module1	P__PYRIDOXSYN.PWY	T__Bacteroides.uniformis	0.566713	1.97892e-10	1.59836e-09
CRC (Feng, 2015)	module1	P__PYRIDOXSYN.PWY	T__Bacteroides.xylanisolvens	0.360479	0.000136684	0.000424191
CRC (Feng, 2015)	module1	P__PYRIDOXSYN.PWY	T__Butyricimonas.virosa	0.394536	2.60999e-05	9.23762e-05
CRC (Feng, 2015)	module1	P__PYRIDOXSYN.PWY	T__Fusicatenibacter.saccharivorans	-0.149955	0.123156	0.197425
CRC (Feng, 2015)	module1	P__PYRIDOXSYN.PWY	T__Lawsonibacter.asaccharolyticus	0.351045	0.000209484	0.000619601
CRC (Feng, 2015)	module1	P__PYRIDOXSYN.PWY	T__Odoribacter.splanchnicus	0.445338	1.53603e-06	6.81478e-06
CRC (Feng, 2015)	module1	P__PYRIDOXSYN.PWY	T__Parabacteroides.distasonis	0.517254	1.16656e-08	7.06231e-08
CRC (Feng, 2015)	module1	P__THISYN.PWY	P__GLYCOGENSYNTH.PWY	-0.827455	0	0
CRC (Feng, 2015)	module1	P__THISYN.PWY	P__P108.PWY	0.740952	0	0
CRC (Feng, 2015)	module1	P__THISYN.PWY	P__PWY.4984	0.590374	2.19269e-11	2.09302e-10
CRC (Feng, 2015)	module1	P__THISYN.PWY	P__PWY.5100	-0.818266	0	0
CRC (Feng, 2015)	module1	P__THISYN.PWY	P__PWY.5154	0.694214	0	0
CRC (Feng, 2015)	module1	P__THISYN.PWY	P__PWY.5973	0.872872	0	0
CRC (Feng, 2015)	module1	P__THISYN.PWY	P__PWY.7663	0.845902	0	0
CRC (Feng, 2015)	module1	P__THISYN.PWY	P__PWY.841	0.651854	2.86438e-14	4.32987e-13
CRC (Feng, 2015)	module1	P__THISYN.PWY	P__PWY0.845	0.789181	0	0
CRC (Feng, 2015)	module1	P__THISYN.PWY	P__PYRIDOXSYN.PWY	0.796783	0	0
CRC (Feng, 2015)	module1	P__THISYN.PWY	T__Anaerostipes.hadrus	-0.572014	1.2273e-10	1.05918e-09
CRC (Feng, 2015)	module1	P__THISYN.PWY	T__Bacteroides.ovatus	0.41128	1.07895e-05	4.14475e-05
CRC (Feng, 2015)	module1	P__THISYN.PWY	T__Bacteroides.uniformis	0.627659	4.65628e-13	6.11136e-12
CRC (Feng, 2015)	module1	P__THISYN.PWY	T__Bacteroides.xylanisolvens	0.411768	1.05077e-05	4.06127e-05
CRC (Feng, 2015)	module1	P__THISYN.PWY	T__Butyricimonas.virosa	0.50895	2.17385e-08	1.26808e-07
CRC (Feng, 2015)	module1	P__THISYN.PWY	T__Fusicatenibacter.saccharivorans	-0.14072	0.148253	0.232916
CRC (Feng, 2015)	module1	P__THISYN.PWY	T__Lawsonibacter.asaccharolyticus	0.528779	4.78102e-09	3.13754e-08
CRC (Feng, 2015)	module1	P__THISYN.PWY	T__Odoribacter.splanchnicus	0.605635	4.81348e-12	5.13982e-11
CRC (Feng, 2015)	module1	P__THISYN.PWY	T__Parabacteroides.distasonis	0.583601	4.19085e-11	3.82643e-10
CRC (Feng, 2015)	module1	T__Anaerostipes.hadrus	P__GLYCOGENSYNTH.PWY	0.659799	1.08802e-14	1.85257e-13
CRC (Feng, 2015)	module1	T__Anaerostipes.hadrus	P__P108.PWY	-0.462525	5.28533e-07	2.52254e-06
CRC (Feng, 2015)	module1	T__Anaerostipes.hadrus	P__PWY.4984	-0.359662	0.00014191	0.000436112
CRC (Feng, 2015)	module1	T__Anaerostipes.hadrus	P__PWY.5100	0.618831	1.21392e-12	1.39049e-11
CRC (Feng, 2015)	module1	T__Anaerostipes.hadrus	P__PWY.5154	-0.527577	5.25542e-09	3.37849e-08
CRC (Feng, 2015)	module1	T__Anaerostipes.hadrus	P__PWY.5973	-0.573375	1.08406e-10	9.48554e-10
CRC (Feng, 2015)	module1	T__Anaerostipes.hadrus	P__PWY.7663	-0.595114	1.38085e-11	1.35928e-10
CRC (Feng, 2015)	module1	T__Anaerostipes.hadrus	P__PWY.841	-0.495043	5.94454e-08	3.20091e-07
CRC (Feng, 2015)	module1	T__Anaerostipes.hadrus	P__PWY0.845	-0.526539	5.70124e-09	3.62806e-08
CRC (Feng, 2015)	module1	T__Anaerostipes.hadrus	P__PYRIDOXSYN.PWY	-0.532808	3.4725e-09	2.32731e-08
CRC (Feng, 2015)	module1	T__Anaerostipes.hadrus	P__THISYN.PWY	-0.572014	1.2273e-10	1.05918e-09
CRC (Feng, 2015)	module1	T__Anaerostipes.hadrus	T__Bacteroides.ovatus	-0.223429	0.0207035	0.0419397
CRC (Feng, 2015)	module1	T__Anaerostipes.hadrus	T__Bacteroides.uniformis	-0.382776	4.72039e-05	0.000159884
CRC (Feng, 2015)	module1	T__Anaerostipes.hadrus	T__Bacteroides.xylanisolvens	-0.294986	0.00203921	0.00530869
CRC (Feng, 2015)	module1	T__Anaerostipes.hadrus	T__Butyricimonas.virosa	-0.339973	0.000340012	0.000978117
CRC (Feng, 2015)	module1	T__Anaerostipes.hadrus	T__Fusicatenibacter.saccharivorans	0.233017	0.0157187	0.0328996
CRC (Feng, 2015)	module1	T__Anaerostipes.hadrus	T__Lawsonibacter.asaccharolyticus	-0.210482	0.0295469	0.0569252
CRC (Feng, 2015)	module1	T__Anaerostipes.hadrus	T__Odoribacter.splanchnicus	-0.327606	0.000572005	0.00160876
CRC (Feng, 2015)	module1	T__Anaerostipes.hadrus	T__Parabacteroides.distasonis	-0.361664	0.000129426	0.000405665
CRC (Feng, 2015)	module1	T__Bacteroides.ovatus	P__GLYCOGENSYNTH.PWY	-0.253805	0.0083425	0.0189739
CRC (Feng, 2015)	module1	T__Bacteroides.ovatus	P__P108.PWY	0.360056	0.00013937	0.000430406
CRC (Feng, 2015)	module1	T__Bacteroides.ovatus	P__PWY.4984	0.426031	4.75947e-06	1.98574e-05
CRC (Feng, 2015)	module1	T__Bacteroides.ovatus	P__PWY.5100	-0.242349	0.0119018	0.0255909
CRC (Feng, 2015)	module1	T__Bacteroides.ovatus	P__PWY.5154	0.237983	0.013573	0.0286945
CRC (Feng, 2015)	module1	T__Bacteroides.ovatus	P__PWY.5973	0.422244	5.89399e-06	2.41118e-05
CRC (Feng, 2015)	module1	T__Bacteroides.ovatus	P__PWY.7663	0.308431	0.00122869	0.003308
CRC (Feng, 2015)	module1	T__Bacteroides.ovatus	P__PWY.841	0.183593	0.0583686	0.102818
CRC (Feng, 2015)	module1	T__Bacteroides.ovatus	P__PWY0.845	0.377364	6.1541e-05	0.000204057
CRC (Feng, 2015)	module1	T__Bacteroides.ovatus	P__PYRIDOXSYN.PWY	0.373529	7.40569e-05	0.00023804
CRC (Feng, 2015)	module1	T__Bacteroides.ovatus	P__THISYN.PWY	0.41128	1.07895e-05	4.14475e-05
CRC (Feng, 2015)	module1	T__Bacteroides.ovatus	T__Anaerostipes.hadrus	-0.223429	0.0207035	0.0419397
CRC (Feng, 2015)	module1	T__Bacteroides.ovatus	T__Bacteroides.uniformis	0.405434	1.47672e-05	5.44054e-05
CRC (Feng, 2015)	module1	T__Bacteroides.ovatus	T__Bacteroides.xylanisolvens	0.26064	0.00669902	0.0156892
CRC (Feng, 2015)	module1	T__Bacteroides.ovatus	T__Butyricimonas.virosa	0.399368	2.03256e-05	7.3172e-05
CRC (Feng, 2015)	module1	T__Bacteroides.ovatus	T__Fusicatenibacter.saccharivorans	0.0554286	0.570674	0.67453
CRC (Feng, 2015)	module1	T__Bacteroides.ovatus	T__Lawsonibacter.asaccharolyticus	0.396797	2.32292e-05	8.268e-05
CRC (Feng, 2015)	module1	T__Bacteroides.ovatus	T__Odoribacter.splanchnicus	0.495682	5.68142e-08	3.0856e-07
CRC (Feng, 2015)	module1	T__Bacteroides.ovatus	T__Parabacteroides.distasonis	0.38807	3.62524e-05	0.000126182
CRC (Feng, 2015)	module1	T__Bacteroides.uniformis	P__GLYCOGENSYNTH.PWY	-0.512449	1.67576e-08	9.8666e-08
CRC (Feng, 2015)	module1	T__Bacteroides.uniformis	P__P108.PWY	0.501144	3.84459e-08	2.12464e-07
CRC (Feng, 2015)	module1	T__Bacteroides.uniformis	P__PWY.4984	0.676354	1.33227e-15	2.46861e-14
CRC (Feng, 2015)	module1	T__Bacteroides.uniformis	P__PWY.5100	-0.47911	1.78389e-07	9.0633e-07
CRC (Feng, 2015)	module1	T__Bacteroides.uniformis	P__PWY.5154	0.348457	0.000234969	0.000688513
CRC (Feng, 2015)	module1	T__Bacteroides.uniformis	P__PWY.5973	0.613397	2.15739e-12	2.42706e-11
CRC (Feng, 2015)	module1	T__Bacteroides.uniformis	P__PWY.7663	0.474264	2.46469e-07	1.23234e-06
CRC (Feng, 2015)	module1	T__Bacteroides.uniformis	P__PWY.841	0.457396	7.31124e-07	3.38683e-06
CRC (Feng, 2015)	module1	T__Bacteroides.uniformis	P__PWY0.845	0.579534	6.1402e-11	5.52618e-10
CRC (Feng, 2015)	module1	T__Bacteroides.uniformis	P__PYRIDOXSYN.PWY	0.566713	1.97892e-10	1.59836e-09
CRC (Feng, 2015)	module1	T__Bacteroides.uniformis	P__THISYN.PWY	0.627659	4.65628e-13	6.11136e-12
CRC (Feng, 2015)	module1	T__Bacteroides.uniformis	T__Anaerostipes.hadrus	-0.382776	4.72039e-05	0.000159884
CRC (Feng, 2015)	module1	T__Bacteroides.uniformis	T__Bacteroides.ovatus	0.405434	1.47672e-05	5.44054e-05
CRC (Feng, 2015)	module1	T__Bacteroides.uniformis	T__Bacteroides.xylanisolvens	0.453999	9.0379e-07	4.09632e-06
CRC (Feng, 2015)	module1	T__Bacteroides.uniformis	T__Butyricimonas.virosa	0.520505	9.10107e-09	5.62125e-08
CRC (Feng, 2015)	module1	T__Bacteroides.uniformis	T__Fusicatenibacter.saccharivorans	0.105134	0.281152	0.392884
CRC (Feng, 2015)	module1	T__Bacteroides.uniformis	T__Lawsonibacter.asaccharolyticus	0.562878	2.78135e-10	2.19031e-09
CRC (Feng, 2015)	module1	T__Bacteroides.uniformis	T__Odoribacter.splanchnicus	0.560267	3.49814e-10	2.65521e-09
CRC (Feng, 2015)	module1	T__Bacteroides.uniformis	T__Parabacteroides.distasonis	0.651783	2.88658e-14	4.32987e-13
CRC (Feng, 2015)	module1	T__Bacteroides.xylanisolvens	P__GLYCOGENSYNTH.PWY	-0.415616	8.51644e-06	3.33252e-05
CRC (Feng, 2015)	module1	T__Bacteroides.xylanisolvens	P__P108.PWY	0.317269	0.000869157	0.00239113
CRC (Feng, 2015)	module1	T__Bacteroides.xylanisolvens	P__PWY.4984	0.381592	5.00454e-05	0.000168602
CRC (Feng, 2015)	module1	T__Bacteroides.xylanisolvens	P__PWY.5100	-0.384187	4.40163e-05	0.000149893
CRC (Feng, 2015)	module1	T__Bacteroides.xylanisolvens	P__PWY.5154	0.179133	0.0648689	0.112582
CRC (Feng, 2015)	module1	T__Bacteroides.xylanisolvens	P__PWY.5973	0.376665	6.36626e-05	0.000209987
CRC (Feng, 2015)	module1	T__Bacteroides.xylanisolvens	P__PWY.7663	0.249581	0.00952737	0.0212093
CRC (Feng, 2015)	module1	T__Bacteroides.xylanisolvens	P__PWY.841	0.30716	0.00129025	0.00345896
CRC (Feng, 2015)	module1	T__Bacteroides.xylanisolvens	P__PWY0.845	0.376551	6.40159e-05	0.000210052
CRC (Feng, 2015)	module1	T__Bacteroides.xylanisolvens	P__PYRIDOXSYN.PWY	0.360479	0.000136684	0.000424191
CRC (Feng, 2015)	module1	T__Bacteroides.xylanisolvens	P__THISYN.PWY	0.411768	1.05077e-05	4.06127e-05
CRC (Feng, 2015)	module1	T__Bacteroides.xylanisolvens	T__Anaerostipes.hadrus	-0.294986	0.00203921	0.00530869
CRC (Feng, 2015)	module1	T__Bacteroides.xylanisolvens	T__Bacteroides.ovatus	0.26064	0.00669902	0.0156892
CRC (Feng, 2015)	module1	T__Bacteroides.xylanisolvens	T__Bacteroides.uniformis	0.453999	9.0379e-07	4.09632e-06
CRC (Feng, 2015)	module1	T__Bacteroides.xylanisolvens	T__Butyricimonas.virosa	0.288133	0.00261628	0.00670022
CRC (Feng, 2015)	module1	T__Bacteroides.xylanisolvens	T__Fusicatenibacter.saccharivorans	-0.0256098	0.793444	0.840413
CRC (Feng, 2015)	module1	T__Bacteroides.xylanisolvens	T__Lawsonibacter.asaccharolyticus	0.406438	1.39979e-05	5.21815e-05
CRC (Feng, 2015)	module1	T__Bacteroides.xylanisolvens	T__Odoribacter.splanchnicus	0.439843	2.13434e-06	9.20984e-06
CRC (Feng, 2015)	module1	T__Bacteroides.xylanisolvens	T__Parabacteroides.distasonis	0.360813	0.000134606	0.000419809
CRC (Feng, 2015)	module1	T__Butyricimonas.virosa	P__GLYCOGENSYNTH.PWY	-0.507599	2.40185e-08	1.37561e-07
CRC (Feng, 2015)	module1	T__Butyricimonas.virosa	P__P108.PWY	0.508642	2.22392e-08	1.28538e-07
CRC (Feng, 2015)	module1	T__Butyricimonas.virosa	P__PWY.4984	0.525544	6.16226e-09	3.88223e-08
CRC (Feng, 2015)	module1	T__Butyricimonas.virosa	P__PWY.5100	-0.475178	2.31979e-07	1.16917e-06
CRC (Feng, 2015)	module1	T__Butyricimonas.virosa	P__PWY.5154	0.275693	0.00405027	0.0100856
CRC (Feng, 2015)	module1	T__Butyricimonas.virosa	P__PWY.5973	0.549031	9.17537e-10	6.64424e-09
CRC (Feng, 2015)	module1	T__Butyricimonas.virosa	P__PWY.7663	0.409248	1.20412e-05	4.59756e-05
CRC (Feng, 2015)	module1	T__Butyricimonas.virosa	P__PWY.841	0.408094	1.28114e-05	4.86218e-05
CRC (Feng, 2015)	module1	T__Butyricimonas.virosa	P__PWY0.845	0.387645	3.7036e-05	0.000127501
CRC (Feng, 2015)	module1	T__Butyricimonas.virosa	P__PYRIDOXSYN.PWY	0.394536	2.60999e-05	9.23762e-05
CRC (Feng, 2015)	module1	T__Butyricimonas.virosa	P__THISYN.PWY	0.50895	2.17385e-08	1.26808e-07
CRC (Feng, 2015)	module1	T__Butyricimonas.virosa	T__Anaerostipes.hadrus	-0.339973	0.000340012	0.000978117
CRC (Feng, 2015)	module1	T__Butyricimonas.virosa	T__Bacteroides.ovatus	0.399368	2.03256e-05	7.3172e-05
CRC (Feng, 2015)	module1	T__Butyricimonas.virosa	T__Bacteroides.uniformis	0.520505	9.10107e-09	5.62125e-08
CRC (Feng, 2015)	module1	T__Butyricimonas.virosa	T__Bacteroides.xylanisolvens	0.288133	0.00261628	0.00670022
CRC (Feng, 2015)	module1	T__Butyricimonas.virosa	T__Fusicatenibacter.saccharivorans	-0.125551	0.19755	0.300609
CRC (Feng, 2015)	module1	T__Butyricimonas.virosa	T__Lawsonibacter.asaccharolyticus	0.418146	7.40706e-06	2.95345e-05
CRC (Feng, 2015)	module1	T__Butyricimonas.virosa	T__Odoribacter.splanchnicus	0.658849	1.22125e-14	2.0247e-13
CRC (Feng, 2015)	module1	T__Butyricimonas.virosa	T__Parabacteroides.distasonis	0.599216	9.19798e-12	9.65787e-11
CRC (Feng, 2015)	module1	T__Fusicatenibacter.saccharivorans	P__GLYCOGENSYNTH.PWY	0.345263	0.000270375	0.000788594
CRC (Feng, 2015)	module1	T__Fusicatenibacter.saccharivorans	P__P108.PWY	-0.079144	0.417752	0.536015
CRC (Feng, 2015)	module1	T__Fusicatenibacter.saccharivorans	P__PWY.4984	-0.088414	0.36515	0.48374
CRC (Feng, 2015)	module1	T__Fusicatenibacter.saccharivorans	P__PWY.5100	0.264401	0.00592291	0.0139318
CRC (Feng, 2015)	module1	T__Fusicatenibacter.saccharivorans	P__PWY.5154	-0.110223	0.258388	0.371654
CRC (Feng, 2015)	module1	T__Fusicatenibacter.saccharivorans	P__PWY.5973	-0.180629	0.0626249	0.108988
CRC (Feng, 2015)	module1	T__Fusicatenibacter.saccharivorans	P__PWY.7663	-0.243673	0.011432	0.0247496
CRC (Feng, 2015)	module1	T__Fusicatenibacter.saccharivorans	P__PWY.841	-0.242409	0.0118802	0.0255909
CRC (Feng, 2015)	module1	T__Fusicatenibacter.saccharivorans	P__PWY0.845	-0.154159	0.112876	0.183279
CRC (Feng, 2015)	module1	T__Fusicatenibacter.saccharivorans	P__PYRIDOXSYN.PWY	-0.149955	0.123156	0.197425
CRC (Feng, 2015)	module1	T__Fusicatenibacter.saccharivorans	P__THISYN.PWY	-0.14072	0.148253	0.232916
CRC (Feng, 2015)	module1	T__Fusicatenibacter.saccharivorans	T__Anaerostipes.hadrus	0.233017	0.0157187	0.0328996
CRC (Feng, 2015)	module1	T__Fusicatenibacter.saccharivorans	T__Bacteroides.ovatus	0.0554286	0.570674	0.67453
CRC (Feng, 2015)	module1	T__Fusicatenibacter.saccharivorans	T__Bacteroides.uniformis	0.105134	0.281152	0.392884
CRC (Feng, 2015)	module1	T__Fusicatenibacter.saccharivorans	T__Bacteroides.xylanisolvens	-0.0256098	0.793444	0.840413
CRC (Feng, 2015)	module1	T__Fusicatenibacter.saccharivorans	T__Butyricimonas.virosa	-0.125551	0.19755	0.300609
CRC (Feng, 2015)	module1	T__Fusicatenibacter.saccharivorans	T__Lawsonibacter.asaccharolyticus	0.143518	0.140274	0.221485
CRC (Feng, 2015)	module1	T__Fusicatenibacter.saccharivorans	T__Odoribacter.splanchnicus	-0.0305033	0.75512	0.818805
CRC (Feng, 2015)	module1	T__Fusicatenibacter.saccharivorans	T__Parabacteroides.distasonis	-0.142914	0.14197	0.223602
CRC (Feng, 2015)	module1	T__Lawsonibacter.asaccharolyticus	P__GLYCOGENSYNTH.PWY	-0.406832	1.37068e-05	5.14007e-05
CRC (Feng, 2015)	module1	T__Lawsonibacter.asaccharolyticus	P__P108.PWY	0.488406	9.45918e-08	4.96607e-07
CRC (Feng, 2015)	module1	T__Lawsonibacter.asaccharolyticus	P__PWY.4984	0.545085	1.27659e-09	9.03654e-09
CRC (Feng, 2015)	module1	T__Lawsonibacter.asaccharolyticus	P__PWY.5100	-0.378715	5.7623e-05	0.000193098
CRC (Feng, 2015)	module1	T__Lawsonibacter.asaccharolyticus	P__PWY.5154	0.190895	0.0488853	0.0879935
CRC (Feng, 2015)	module1	T__Lawsonibacter.asaccharolyticus	P__PWY.5973	0.471842	2.89165e-07	1.43444e-06
CRC (Feng, 2015)	module1	T__Lawsonibacter.asaccharolyticus	P__PWY.7663	0.268044	0.00524844	0.0128159
CRC (Feng, 2015)	module1	T__Lawsonibacter.asaccharolyticus	P__PWY.841	0.303292	0.00149542	0.00397516
CRC (Feng, 2015)	module1	T__Lawsonibacter.asaccharolyticus	P__PWY0.845	0.344271	0.000282332	0.000815912
CRC (Feng, 2015)	module1	T__Lawsonibacter.asaccharolyticus	P__PYRIDOXSYN.PWY	0.351045	0.000209484	0.000619601
CRC (Feng, 2015)	module1	T__Lawsonibacter.asaccharolyticus	P__THISYN.PWY	0.528779	4.78102e-09	3.13754e-08
CRC (Feng, 2015)	module1	T__Lawsonibacter.asaccharolyticus	T__Anaerostipes.hadrus	-0.210482	0.0295469	0.0569252
CRC (Feng, 2015)	module1	T__Lawsonibacter.asaccharolyticus	T__Bacteroides.ovatus	0.396797	2.32292e-05	8.268e-05
CRC (Feng, 2015)	module1	T__Lawsonibacter.asaccharolyticus	T__Bacteroides.uniformis	0.562878	2.78135e-10	2.19031e-09
CRC (Feng, 2015)	module1	T__Lawsonibacter.asaccharolyticus	T__Bacteroides.xylanisolvens	0.406438	1.39979e-05	5.21815e-05
CRC (Feng, 2015)	module1	T__Lawsonibacter.asaccharolyticus	T__Butyricimonas.virosa	0.418146	7.40706e-06	2.95345e-05
CRC (Feng, 2015)	module1	T__Lawsonibacter.asaccharolyticus	T__Fusicatenibacter.saccharivorans	0.143518	0.140274	0.221485
CRC (Feng, 2015)	module1	T__Lawsonibacter.asaccharolyticus	T__Odoribacter.splanchnicus	0.637105	1.61426e-13	2.31133e-12
CRC (Feng, 2015)	module1	T__Lawsonibacter.asaccharolyticus	T__Parabacteroides.distasonis	0.48355	1.32063e-07	6.87601e-07
CRC (Feng, 2015)	module1	T__Odoribacter.splanchnicus	P__GLYCOGENSYNTH.PWY	-0.536809	2.51719e-09	1.72373e-08
CRC (Feng, 2015)	module1	T__Odoribacter.splanchnicus	P__P108.PWY	0.59287	1.72031e-11	1.66738e-10
CRC (Feng, 2015)	module1	T__Odoribacter.splanchnicus	P__PWY.4984	0.642049	9.14824e-14	1.34032e-12
CRC (Feng, 2015)	module1	T__Odoribacter.splanchnicus	P__PWY.5100	-0.481761	1.49155e-07	7.70226e-07
CRC (Feng, 2015)	module1	T__Odoribacter.splanchnicus	P__PWY.5154	0.249211	0.00963799	0.02138
CRC (Feng, 2015)	module1	T__Odoribacter.splanchnicus	P__PWY.5973	0.625318	6.02185e-13	7.43876e-12
CRC (Feng, 2015)	module1	T__Odoribacter.splanchnicus	P__PWY.7663	0.423463	5.50382e-06	2.26628e-05
CRC (Feng, 2015)	module1	T__Odoribacter.splanchnicus	P__PWY.841	0.362587	0.000124022	0.00039067
CRC (Feng, 2015)	module1	T__Odoribacter.splanchnicus	P__PWY0.845	0.444617	1.60431e-06	7.06793e-06
CRC (Feng, 2015)	module1	T__Odoribacter.splanchnicus	P__PYRIDOXSYN.PWY	0.445338	1.53603e-06	6.81478e-06
CRC (Feng, 2015)	module1	T__Odoribacter.splanchnicus	P__THISYN.PWY	0.605635	4.81348e-12	5.13982e-11
CRC (Feng, 2015)	module1	T__Odoribacter.splanchnicus	T__Anaerostipes.hadrus	-0.327606	0.000572005	0.00160876
CRC (Feng, 2015)	module1	T__Odoribacter.splanchnicus	T__Bacteroides.ovatus	0.495682	5.68142e-08	3.0856e-07
CRC (Feng, 2015)	module1	T__Odoribacter.splanchnicus	T__Bacteroides.uniformis	0.560267	3.49814e-10	2.65521e-09
CRC (Feng, 2015)	module1	T__Odoribacter.splanchnicus	T__Bacteroides.xylanisolvens	0.439843	2.13434e-06	9.20984e-06
CRC (Feng, 2015)	module1	T__Odoribacter.splanchnicus	T__Butyricimonas.virosa	0.658849	1.22125e-14	2.0247e-13
CRC (Feng, 2015)	module1	T__Odoribacter.splanchnicus	T__Fusicatenibacter.saccharivorans	-0.0305033	0.75512	0.818805
CRC (Feng, 2015)	module1	T__Odoribacter.splanchnicus	T__Lawsonibacter.asaccharolyticus	0.637105	1.61426e-13	2.31133e-12
CRC (Feng, 2015)	module1	T__Odoribacter.splanchnicus	T__Parabacteroides.distasonis	0.618878	1.2077e-12	1.39049e-11
CRC (Feng, 2015)	module1	T__Parabacteroides.distasonis	P__GLYCOGENSYNTH.PWY	-0.558332	4.14041e-10	3.06878e-09
CRC (Feng, 2015)	module1	T__Parabacteroides.distasonis	P__P108.PWY	0.612136	2.46136e-12	2.72046e-11
CRC (Feng, 2015)	module1	T__Parabacteroides.distasonis	P__PWY.4984	0.620239	1.04405e-12	1.24105e-11
CRC (Feng, 2015)	module1	T__Parabacteroides.distasonis	P__PWY.5100	-0.489351	8.85932e-08	4.69023e-07
CRC (Feng, 2015)	module1	T__Parabacteroides.distasonis	P__PWY.5154	0.349487	0.000224506	0.000660929
CRC (Feng, 2015)	module1	T__Parabacteroides.distasonis	P__PWY.5973	0.556666	4.78324e-10	3.504e-09
CRC (Feng, 2015)	module1	T__Parabacteroides.distasonis	P__PWY.7663	0.438626	2.29391e-06	9.76463e-06
CRC (Feng, 2015)	module1	T__Parabacteroides.distasonis	P__PWY.841	0.56047	3.43642e-10	2.64018e-09
CRC (Feng, 2015)	module1	T__Parabacteroides.distasonis	P__PWY0.845	0.517136	1.17705e-08	7.06231e-08
CRC (Feng, 2015)	module1	T__Parabacteroides.distasonis	P__PYRIDOXSYN.PWY	0.517254	1.16656e-08	7.06231e-08
CRC (Feng, 2015)	module1	T__Parabacteroides.distasonis	P__THISYN.PWY	0.583601	4.19085e-11	3.82643e-10
CRC (Feng, 2015)	module1	T__Parabacteroides.distasonis	T__Anaerostipes.hadrus	-0.361664	0.000129426	0.000405665
CRC (Feng, 2015)	module1	T__Parabacteroides.distasonis	T__Bacteroides.ovatus	0.38807	3.62524e-05	0.000126182
CRC (Feng, 2015)	module1	T__Parabacteroides.distasonis	T__Bacteroides.uniformis	0.651783	2.88658e-14	4.32987e-13
CRC (Feng, 2015)	module1	T__Parabacteroides.distasonis	T__Bacteroides.xylanisolvens	0.360813	0.000134606	0.000419809
CRC (Feng, 2015)	module1	T__Parabacteroides.distasonis	T__Butyricimonas.virosa	0.599216	9.19798e-12	9.65787e-11
CRC (Feng, 2015)	module1	T__Parabacteroides.distasonis	T__Fusicatenibacter.saccharivorans	-0.142914	0.14197	0.223602
CRC (Feng, 2015)	module1	T__Parabacteroides.distasonis	T__Lawsonibacter.asaccharolyticus	0.48355	1.32063e-07	6.87601e-07
CRC (Feng, 2015)	module1	T__Parabacteroides.distasonis	T__Odoribacter.splanchnicus	0.618878	1.2077e-12	1.39049e-11
CRC (Feng, 2015)	module2	P__PWY.5101_Cluster287	P__PWY.6700	0.359179	0.000145084	0.00044156
CRC (Feng, 2015)	module2	P__PWY.5101_Cluster287	P__PWY0.1261	0.0809069	0.407423	0.524901
CRC (Feng, 2015)	module2	P__PWY.5101_Cluster287	P__RUMP.PWY	0.266956	0.0054423	0.0131366
CRC (Feng, 2015)	module2	P__PWY.5101_Cluster287	T__Bacteroides.galacturonicus	0.117474	0.228177	0.335868
CRC (Feng, 2015)	module2	P__PWY.5101_Cluster287	T__Catenibacterium.mitsuokai	0.12031	0.217064	0.322524
CRC (Feng, 2015)	module2	P__PWY.5101_Cluster287	T__Gemella.morbillorum	0.00616299	0.949765	0.960436
CRC (Feng, 2015)	module2	P__PWY.5101_Cluster287	T__Oscillibacter.sp..CAG.241	0.5032	3.31309e-08	1.84712e-07
CRC (Feng, 2015)	module2	P__PWY.5101_Cluster287	T__Parvimonas.micra	0.146207	0.132915	0.211991
CRC (Feng, 2015)	module2	P__PWY.6700	P__PWY.5101_Cluster287	0.359179	0.000145084	0.00044156
CRC (Feng, 2015)	module2	P__PWY.6700	P__PWY0.1261	-0.218813	0.0235527	0.0471053
CRC (Feng, 2015)	module2	P__PWY.6700	P__RUMP.PWY	0.105061	0.28149	0.392884
CRC (Feng, 2015)	module2	P__PWY.6700	T__Bacteroides.galacturonicus	0.274216	0.00426056	0.0105675
CRC (Feng, 2015)	module2	P__PWY.6700	T__Catenibacterium.mitsuokai	0.257021	0.00752935	0.0174393
CRC (Feng, 2015)	module2	P__PWY.6700	T__Gemella.morbillorum	0.0478856	0.624278	0.719004
CRC (Feng, 2015)	module2	P__PWY.6700	T__Oscillibacter.sp..CAG.241	0.539832	1.96849e-09	1.3628e-08
CRC (Feng, 2015)	module2	P__PWY.6700	T__Parvimonas.micra	0.0362876	0.710582	0.784004
CRC (Feng, 2015)	module2	P__PWY0.1261	P__PWY.5101_Cluster287	0.0809069	0.407423	0.524901
CRC (Feng, 2015)	module2	P__PWY0.1261	P__PWY.6700	-0.218813	0.0235527	0.0471053
CRC (Feng, 2015)	module2	P__PWY0.1261	P__RUMP.PWY	-0.209642	0.0302176	0.0580399
CRC (Feng, 2015)	module2	P__PWY0.1261	T__Bacteroides.galacturonicus	0.0870501	0.372623	0.491114
CRC (Feng, 2015)	module2	P__PWY0.1261	T__Catenibacterium.mitsuokai	0.0414497	0.671635	0.753545
CRC (Feng, 2015)	module2	P__PWY0.1261	T__Gemella.morbillorum	-0.000106385	0.999132	0.999132
CRC (Feng, 2015)	module2	P__PWY0.1261	T__Oscillibacter.sp..CAG.241	0.219485	0.0231183	0.0463839
CRC (Feng, 2015)	module2	P__PWY0.1261	T__Parvimonas.micra	0.145445	0.134969	0.214724
CRC (Feng, 2015)	module2	P__RUMP.PWY	P__PWY.5101_Cluster287	0.266956	0.0054423	0.0131366
CRC (Feng, 2015)	module2	P__RUMP.PWY	P__PWY.6700	0.105061	0.28149	0.392884
CRC (Feng, 2015)	module2	P__RUMP.PWY	P__PWY0.1261	-0.209642	0.0302176	0.0580399
CRC (Feng, 2015)	module2	P__RUMP.PWY	T__Bacteroides.galacturonicus	0.0263348	0.787732	0.840413
CRC (Feng, 2015)	module2	P__RUMP.PWY	T__Catenibacterium.mitsuokai	0.00491113	0.959959	0.96919
CRC (Feng, 2015)	module2	P__RUMP.PWY	T__Gemella.morbillorum	0.0181433	0.852848	0.88956
CRC (Feng, 2015)	module2	P__RUMP.PWY	T__Oscillibacter.sp..CAG.241	0.112699	0.247777	0.35885
CRC (Feng, 2015)	module2	P__RUMP.PWY	T__Parvimonas.micra	-0.0425225	0.663645	0.749594
CRC (Feng, 2015)	module2	T__Bacteroides.galacturonicus	P__PWY.5101_Cluster287	0.117474	0.228177	0.335868
CRC (Feng, 2015)	module2	T__Bacteroides.galacturonicus	P__PWY.6700	0.274216	0.00426056	0.0105675
CRC (Feng, 2015)	module2	T__Bacteroides.galacturonicus	P__PWY0.1261	0.0870501	0.372623	0.491114
CRC (Feng, 2015)	module2	T__Bacteroides.galacturonicus	P__RUMP.PWY	0.0263348	0.787732	0.840413
CRC (Feng, 2015)	module2	T__Bacteroides.galacturonicus	T__Catenibacterium.mitsuokai	0.218545	0.0237277	0.0473053
CRC (Feng, 2015)	module2	T__Bacteroides.galacturonicus	T__Gemella.morbillorum	0.251452	0.00898538	0.0202896
CRC (Feng, 2015)	module2	T__Bacteroides.galacturonicus	T__Oscillibacter.sp..CAG.241	0.311269	0.00110069	0.00297612
CRC (Feng, 2015)	module2	T__Bacteroides.galacturonicus	T__Parvimonas.micra	0.213771	0.0270416	0.0532181
CRC (Feng, 2015)	module2	T__Catenibacterium.mitsuokai	P__PWY.5101_Cluster287	0.12031	0.217064	0.322524
CRC (Feng, 2015)	module2	T__Catenibacterium.mitsuokai	P__PWY.6700	0.257021	0.00752935	0.0174393
CRC (Feng, 2015)	module2	T__Catenibacterium.mitsuokai	P__PWY0.1261	0.0414497	0.671635	0.753545
CRC (Feng, 2015)	module2	T__Catenibacterium.mitsuokai	P__RUMP.PWY	0.00491113	0.959959	0.96919
CRC (Feng, 2015)	module2	T__Catenibacterium.mitsuokai	T__Bacteroides.galacturonicus	0.218545	0.0237277	0.0473053
CRC (Feng, 2015)	module2	T__Catenibacterium.mitsuokai	T__Gemella.morbillorum	0.122474	0.20885	0.312531
CRC (Feng, 2015)	module2	T__Catenibacterium.mitsuokai	T__Oscillibacter.sp..CAG.241	0.246812	0.0103822	0.022711
CRC (Feng, 2015)	module2	T__Catenibacterium.mitsuokai	T__Parvimonas.micra	0.0246379	0.801117	0.8454
CRC (Feng, 2015)	module2	T__Gemella.morbillorum	P__PWY.5101_Cluster287	0.00616299	0.949765	0.960436
CRC (Feng, 2015)	module2	T__Gemella.morbillorum	P__PWY.6700	0.0478856	0.624278	0.719004
CRC (Feng, 2015)	module2	T__Gemella.morbillorum	P__PWY0.1261	-0.000106385	0.999132	0.999132
CRC (Feng, 2015)	module2	T__Gemella.morbillorum	P__RUMP.PWY	0.0181433	0.852848	0.88956
CRC (Feng, 2015)	module2	T__Gemella.morbillorum	T__Bacteroides.galacturonicus	0.251452	0.00898538	0.0202896
CRC (Feng, 2015)	module2	T__Gemella.morbillorum	T__Catenibacterium.mitsuokai	0.122474	0.20885	0.312531
CRC (Feng, 2015)	module2	T__Gemella.morbillorum	T__Oscillibacter.sp..CAG.241	0.113348	0.245049	0.356538
CRC (Feng, 2015)	module2	T__Gemella.morbillorum	T__Parvimonas.micra	0.528058	5.06028e-09	3.28657e-08
CRC (Feng, 2015)	module2	T__Oscillibacter.sp..CAG.241	P__PWY.5101_Cluster287	0.5032	3.31309e-08	1.84712e-07
CRC (Feng, 2015)	module2	T__Oscillibacter.sp..CAG.241	P__PWY.6700	0.539832	1.96849e-09	1.3628e-08
CRC (Feng, 2015)	module2	T__Oscillibacter.sp..CAG.241	P__PWY0.1261	0.219485	0.0231183	0.0463839
CRC (Feng, 2015)	module2	T__Oscillibacter.sp..CAG.241	P__RUMP.PWY	0.112699	0.247777	0.35885
CRC (Feng, 2015)	module2	T__Oscillibacter.sp..CAG.241	T__Bacteroides.galacturonicus	0.311269	0.00110069	0.00297612
CRC (Feng, 2015)	module2	T__Oscillibacter.sp..CAG.241	T__Catenibacterium.mitsuokai	0.246812	0.0103822	0.022711
CRC (Feng, 2015)	module2	T__Oscillibacter.sp..CAG.241	T__Gemella.morbillorum	0.113348	0.245049	0.356538
CRC (Feng, 2015)	module2	T__Oscillibacter.sp..CAG.241	T__Parvimonas.micra	0.154284	0.112581	0.183272
CRC (Feng, 2015)	module2	T__Parvimonas.micra	P__PWY.5101_Cluster287	0.146207	0.132915	0.211991
CRC (Feng, 2015)	module2	T__Parvimonas.micra	P__PWY.6700	0.0362876	0.710582	0.784004
CRC (Feng, 2015)	module2	T__Parvimonas.micra	P__PWY0.1261	0.145445	0.134969	0.214724
CRC (Feng, 2015)	module2	T__Parvimonas.micra	P__RUMP.PWY	-0.0425225	0.663645	0.749594
CRC (Feng, 2015)	module2	T__Parvimonas.micra	T__Bacteroides.galacturonicus	0.213771	0.0270416	0.0532181
CRC (Feng, 2015)	module2	T__Parvimonas.micra	T__Catenibacterium.mitsuokai	0.0246379	0.801117	0.8454
CRC (Feng, 2015)	module2	T__Parvimonas.micra	T__Gemella.morbillorum	0.528058	5.06028e-09	3.28657e-08
CRC (Feng, 2015)	module2	T__Parvimonas.micra	T__Oscillibacter.sp..CAG.241	0.154284	0.112581	0.183272
CRC (Feng, 2015)	module3	P__PWY.6284	P__PWY.6285	0.704286	0	0
CRC (Feng, 2015)	module3	P__PWY.6284	P__PWY.6612	0.76064	0	0
CRC (Feng, 2015)	module3	P__PWY.6284	T__.Eubacterium..rectale	0.0903835	0.354524	0.471203
CRC (Feng, 2015)	module3	P__PWY.6284	T__.Ruminococcus..torques	0.467879	3.74551e-07	1.81513e-06
CRC (Feng, 2015)	module3	P__PWY.6284	T__Escherichia.coli	0.626205	5.4623e-13	6.88249e-12
CRC (Feng, 2015)	module3	P__PWY.6284	T__Ruminococcaceae.bacterium.D16	0.11678	0.230956	0.339167
CRC (Feng, 2015)	module3	P__PWY.6285	P__PWY.6284	0.704286	0	0
CRC (Feng, 2015)	module3	P__PWY.6285	P__PWY.6612	0.598741	9.64384e-12	9.96003e-11
CRC (Feng, 2015)	module3	P__PWY.6285	T__.Eubacterium..rectale	0.0492405	0.614493	0.711637
CRC (Feng, 2015)	module3	P__PWY.6285	T__.Ruminococcus..torques	0.0533418	0.585286	0.686649
CRC (Feng, 2015)	module3	P__PWY.6285	T__Escherichia.coli	0.763352	0	0
CRC (Feng, 2015)	module3	P__PWY.6285	T__Ruminococcaceae.bacterium.D16	0.0275487	0.778195	0.838056
CRC (Feng, 2015)	module3	P__PWY.6612	P__PWY.6284	0.76064	0	0
CRC (Feng, 2015)	module3	P__PWY.6612	P__PWY.6285	0.598741	9.64384e-12	9.96003e-11
CRC (Feng, 2015)	module3	P__PWY.6612	T__.Eubacterium..rectale	-0.047596	0.626379	0.720107
CRC (Feng, 2015)	module3	P__PWY.6612	T__.Ruminococcus..torques	0.445773	1.4962e-06	6.68515e-06
CRC (Feng, 2015)	module3	P__PWY.6612	T__Escherichia.coli	0.503691	3.19699e-08	1.79831e-07
CRC (Feng, 2015)	module3	P__PWY.6612	T__Ruminococcaceae.bacterium.D16	-0.0147565	0.880088	0.908943
CRC (Feng, 2015)	module3	T__.Eubacterium..rectale	P__PWY.6284	0.0903835	0.354524	0.471203
CRC (Feng, 2015)	module3	T__.Eubacterium..rectale	P__PWY.6285	0.0492405	0.614493	0.711637
CRC (Feng, 2015)	module3	T__.Eubacterium..rectale	P__PWY.6612	-0.047596	0.626379	0.720107
CRC (Feng, 2015)	module3	T__.Eubacterium..rectale	T__.Ruminococcus..torques	0.0679197	0.486981	0.603933
CRC (Feng, 2015)	module3	T__.Eubacterium..rectale	T__Escherichia.coli	0.107983	0.268247	0.38062
CRC (Feng, 2015)	module3	T__.Eubacterium..rectale	T__Ruminococcaceae.bacterium.D16	0.000543419	0.995568	0.99715
CRC (Feng, 2015)	module3	T__.Ruminococcus..torques	P__PWY.6284	0.467879	3.74551e-07	1.81513e-06
CRC (Feng, 2015)	module3	T__.Ruminococcus..torques	P__PWY.6285	0.0533418	0.585286	0.686649
CRC (Feng, 2015)	module3	T__.Ruminococcus..torques	P__PWY.6612	0.445773	1.4962e-06	6.68515e-06
CRC (Feng, 2015)	module3	T__.Ruminococcus..torques	T__.Eubacterium..rectale	0.0679197	0.486981	0.603933
CRC (Feng, 2015)	module3	T__.Ruminococcus..torques	T__Escherichia.coli	-0.0387982	0.691539	0.769734
CRC (Feng, 2015)	module3	T__.Ruminococcus..torques	T__Ruminococcaceae.bacterium.D16	0.0696592	0.475868	0.592484
CRC (Feng, 2015)	module3	T__Escherichia.coli	P__PWY.6284	0.626205	5.4623e-13	6.88249e-12
CRC (Feng, 2015)	module3	T__Escherichia.coli	P__PWY.6285	0.763352	0	0
CRC (Feng, 2015)	module3	T__Escherichia.coli	P__PWY.6612	0.503691	3.19699e-08	1.79831e-07
CRC (Feng, 2015)	module3	T__Escherichia.coli	T__.Eubacterium..rectale	0.107983	0.268247	0.38062
CRC (Feng, 2015)	module3	T__Escherichia.coli	T__.Ruminococcus..torques	-0.0387982	0.691539	0.769734
CRC (Feng, 2015)	module3	T__Escherichia.coli	T__Ruminococcaceae.bacterium.D16	0.183485	0.058519	0.102818
CRC (Feng, 2015)	module3	T__Ruminococcaceae.bacterium.D16	P__PWY.6284	0.11678	0.230956	0.339167
CRC (Feng, 2015)	module3	T__Ruminococcaceae.bacterium.D16	P__PWY.6285	0.0275487	0.778195	0.838056
CRC (Feng, 2015)	module3	T__Ruminococcaceae.bacterium.D16	P__PWY.6612	-0.0147565	0.880088	0.908943
CRC (Feng, 2015)	module3	T__Ruminococcaceae.bacterium.D16	T__.Eubacterium..rectale	0.000543419	0.995568	0.99715
CRC (Feng, 2015)	module3	T__Ruminococcaceae.bacterium.D16	T__.Ruminococcus..torques	0.0696592	0.475868	0.592484
CRC (Feng, 2015)	module3	T__Ruminococcaceae.bacterium.D16	T__Escherichia.coli	0.183485	0.058519	0.102818
CRC (Yachida, 2019)	module1	M__C00079_Phe	M__C00123_Leu	0.897616	0	0
CRC (Yachida, 2019)	module1	M__C00079_Phe	M__C00183_Val	0.904282	0	0
CRC (Yachida, 2019)	module1	M__C00079_Phe	M__Cysteine.glutathione.disulphide..Divalent	0.497756	1.01097e-12	5.96123e-12
CRC (Yachida, 2019)	module1	M__C00079_Phe	T__Gemella.morbillorum	0.377996	1.55319e-07	4.91844e-07
CRC (Yachida, 2019)	module1	M__C00079_Phe	T__Peptostreptococcus.anaerobius	0.249298	0.000713553	0.00147009
CRC (Yachida, 2019)	module1	M__C00079_Phe	T__Peptostreptococcus.stomatis	0.322414	9.58339e-06	2.37501e-05
CRC (Yachida, 2019)	module1	M__C00123_Leu	M__C00079_Phe	0.897616	0	0
CRC (Yachida, 2019)	module1	M__C00123_Leu	M__C00183_Val	0.961775	0	0
CRC (Yachida, 2019)	module1	M__C00123_Leu	M__Cysteine.glutathione.disulphide..Divalent	0.533467	1.06581e-14	8.67877e-14
CRC (Yachida, 2019)	module1	M__C00123_Leu	T__Gemella.morbillorum	0.357438	7.82442e-07	2.22996e-06
CRC (Yachida, 2019)	module1	M__C00123_Leu	T__Peptostreptococcus.anaerobius	0.230396	0.00180683	0.00359266
CRC (Yachida, 2019)	module1	M__C00123_Leu	T__Peptostreptococcus.stomatis	0.295768	5.29061e-05	0.000125652
CRC (Yachida, 2019)	module1	M__C00183_Val	M__C00079_Phe	0.904282	0	0
CRC (Yachida, 2019)	module1	M__C00183_Val	M__C00123_Leu	0.961775	0	0
CRC (Yachida, 2019)	module1	M__C00183_Val	M__Cysteine.glutathione.disulphide..Divalent	0.487185	3.53162e-12	1.83002e-11
CRC (Yachida, 2019)	module1	M__C00183_Val	T__Gemella.morbillorum	0.352309	1.1512e-06	3.22714e-06
CRC (Yachida, 2019)	module1	M__C00183_Val	T__Peptostreptococcus.anaerobius	0.225555	0.00226603	0.0044033
CRC (Yachida, 2019)	module1	M__C00183_Val	T__Peptostreptococcus.stomatis	0.273991	0.000189728	0.000421345
CRC (Yachida, 2019)	module1	M__Cysteine.glutathione.disulphide..Divalent	M__C00079_Phe	0.497756	1.01097e-12	5.96123e-12
CRC (Yachida, 2019)	module1	M__Cysteine.glutathione.disulphide..Divalent	M__C00123_Leu	0.533467	1.06581e-14	8.67877e-14
CRC (Yachida, 2019)	module1	M__Cysteine.glutathione.disulphide..Divalent	M__C00183_Val	0.487185	3.53162e-12	1.83002e-11
CRC (Yachida, 2019)	module1	M__Cysteine.glutathione.disulphide..Divalent	T__Gemella.morbillorum	0.274998	0.000179258	0.000403331
CRC (Yachida, 2019)	module1	M__Cysteine.glutathione.disulphide..Divalent	T__Peptostreptococcus.anaerobius	0.223605	0.00247923	0.00476346
CRC (Yachida, 2019)	module1	M__Cysteine.glutathione.disulphide..Divalent	T__Peptostreptococcus.stomatis	0.201464	0.00653644	0.0117656
CRC (Yachida, 2019)	module1	T__Gemella.morbillorum	M__C00079_Phe	0.377996	1.55319e-07	4.91844e-07
CRC (Yachida, 2019)	module1	T__Gemella.morbillorum	M__C00123_Leu	0.357438	7.82442e-07	2.22996e-06
CRC (Yachida, 2019)	module1	T__Gemella.morbillorum	M__C00183_Val	0.352309	1.1512e-06	3.22714e-06
CRC (Yachida, 2019)	module1	T__Gemella.morbillorum	M__Cysteine.glutathione.disulphide..Divalent	0.274998	0.000179258	0.000403331
CRC (Yachida, 2019)	module1	T__Gemella.morbillorum	T__Peptostreptococcus.anaerobius	0.531811	1.33227e-14	1.03554e-13
CRC (Yachida, 2019)	module1	T__Gemella.morbillorum	T__Peptostreptococcus.stomatis	0.554921	4.44089e-16	4.46701e-15
CRC (Yachida, 2019)	module1	T__Peptostreptococcus.anaerobius	M__C00079_Phe	0.249298	0.000713553	0.00147009
CRC (Yachida, 2019)	module1	T__Peptostreptococcus.anaerobius	M__C00123_Leu	0.230396	0.00180683	0.00359266
CRC (Yachida, 2019)	module1	T__Peptostreptococcus.anaerobius	M__C00183_Val	0.225555	0.00226603	0.0044033
CRC (Yachida, 2019)	module1	T__Peptostreptococcus.anaerobius	M__Cysteine.glutathione.disulphide..Divalent	0.223605	0.00247923	0.00476346
CRC (Yachida, 2019)	module1	T__Peptostreptococcus.anaerobius	T__Gemella.morbillorum	0.531811	1.33227e-14	1.03554e-13
CRC (Yachida, 2019)	module1	T__Peptostreptococcus.anaerobius	T__Peptostreptococcus.stomatis	0.863926	0	0
CRC (Yachida, 2019)	module1	T__Peptostreptococcus.stomatis	M__C00079_Phe	0.322414	9.58339e-06	2.37501e-05
CRC (Yachida, 2019)	module1	T__Peptostreptococcus.stomatis	M__C00123_Leu	0.295768	5.29061e-05	0.000125652
CRC (Yachida, 2019)	module1	T__Peptostreptococcus.stomatis	M__C00183_Val	0.273991	0.000189728	0.000421345
CRC (Yachida, 2019)	module1	T__Peptostreptococcus.stomatis	M__Cysteine.glutathione.disulphide..Divalent	0.201464	0.00653644	0.0117656
CRC (Yachida, 2019)	module1	T__Peptostreptococcus.stomatis	T__Gemella.morbillorum	0.554921	4.44089e-16	4.46701e-15
CRC (Yachida, 2019)	module1	T__Peptostreptococcus.stomatis	T__Peptostreptococcus.anaerobius	0.863926	0	0
CRC (Yachida, 2019)	module2	M__C00612_N1.Acetylspermidine	M__C03793_N6.N6.N6.Trimethyllysine	0.5586	4.44089e-16	4.46701e-15
CRC (Yachida, 2019)	module2	M__C00612_N1.Acetylspermidine	M__C05135_4..beta.Acetylaminoethyl.imidazole	0.440519	5.44141e-10	2.3262e-09
CRC (Yachida, 2019)	module2	M__C00612_N1.Acetylspermidine	M__C16741_5.Hydroxylysine	0.567893	0	0
CRC (Yachida, 2019)	module2	M__C00612_N1.Acetylspermidine	M__N1.N8.Diacetylspermidine	0.850708	0	0
CRC (Yachida, 2019)	module2	M__C00612_N1.Acetylspermidine	P__GLYCOCAT.PWY	-0.192153	0.00955757	0.016677
CRC (Yachida, 2019)	module2	M__C00612_N1.Acetylspermidine	P__PWY.6969	-0.234595	0.001479	0.00297541
CRC (Yachida, 2019)	module2	M__C00612_N1.Acetylspermidine	P__PWY.7254	-0.0671276	0.369257	0.412699
CRC (Yachida, 2019)	module2	M__C00612_N1.Acetylspermidine	T__Clostridium.viride	-0.483097	5.66369e-12	2.8485e-11
CRC (Yachida, 2019)	module2	M__C00612_N1.Acetylspermidine	T__Oscillibacter.ruminantium_Cluster348	-0.431849	1.27926e-09	5.33226e-09
CRC (Yachida, 2019)	module2	M__C00612_N1.Acetylspermidine	T__Papillibacter.cinnamivorans	-0.42645	2.15239e-09	8.36498e-09
CRC (Yachida, 2019)	module2	M__C00612_N1.Acetylspermidine	T__Pseudoflavonifractor.capillosus	-0.408159	1.17349e-08	4.09524e-08
CRC (Yachida, 2019)	module2	M__C03793_N6.N6.N6.Trimethyllysine	M__C00612_N1.Acetylspermidine	0.5586	4.44089e-16	4.46701e-15
CRC (Yachida, 2019)	module2	M__C03793_N6.N6.N6.Trimethyllysine	M__C05135_4..beta.Acetylaminoethyl.imidazole	0.250456	0.000672498	0.0014024
CRC (Yachida, 2019)	module2	M__C03793_N6.N6.N6.Trimethyllysine	M__C16741_5.Hydroxylysine	0.627766	0	0
CRC (Yachida, 2019)	module2	M__C03793_N6.N6.N6.Trimethyllysine	M__N1.N8.Diacetylspermidine	0.557298	4.44089e-16	4.46701e-15
CRC (Yachida, 2019)	module2	M__C03793_N6.N6.N6.Trimethyllysine	P__GLYCOCAT.PWY	-0.325238	7.91825e-06	1.99121e-05
CRC (Yachida, 2019)	module2	M__C03793_N6.N6.N6.Trimethyllysine	P__PWY.6969	-0.303919	3.19222e-05	7.68831e-05
CRC (Yachida, 2019)	module2	M__C03793_N6.N6.N6.Trimethyllysine	P__PWY.7254	0.0480483	0.520667	0.559963
CRC (Yachida, 2019)	module2	M__C03793_N6.N6.N6.Trimethyllysine	T__Clostridium.viride	-0.535985	7.54952e-15	6.45484e-14
CRC (Yachida, 2019)	module2	M__C03793_N6.N6.N6.Trimethyllysine	T__Oscillibacter.ruminantium_Cluster348	-0.543976	2.44249e-15	2.19824e-14
CRC (Yachida, 2019)	module2	M__C03793_N6.N6.N6.Trimethyllysine	T__Papillibacter.cinnamivorans	-0.555682	4.44089e-16	4.46701e-15
CRC (Yachida, 2019)	module2	M__C03793_N6.N6.N6.Trimethyllysine	T__Pseudoflavonifractor.capillosus	-0.518183	7.9492e-14	5.03449e-13
CRC (Yachida, 2019)	module2	M__C05135_4..beta.Acetylaminoethyl.imidazole	M__C00612_N1.Acetylspermidine	0.440519	5.44141e-10	2.3262e-09
CRC (Yachida, 2019)	module2	M__C05135_4..beta.Acetylaminoethyl.imidazole	M__C03793_N6.N6.N6.Trimethyllysine	0.250456	0.000672498	0.0014024
CRC (Yachida, 2019)	module2	M__C05135_4..beta.Acetylaminoethyl.imidazole	M__C16741_5.Hydroxylysine	0.289317	7.80831e-05	0.000180435
CRC (Yachida, 2019)	module2	M__C05135_4..beta.Acetylaminoethyl.imidazole	M__N1.N8.Diacetylspermidine	0.497137	1.08891e-12	6.1866e-12
CRC (Yachida, 2019)	module2	M__C05135_4..beta.Acetylaminoethyl.imidazole	P__GLYCOCAT.PWY	-0.136954	0.0659975	0.0940465
CRC (Yachida, 2019)	module2	M__C05135_4..beta.Acetylaminoethyl.imidazole	P__PWY.6969	-0.168218	0.023598	0.0388006
CRC (Yachida, 2019)	module2	M__C05135_4..beta.Acetylaminoethyl.imidazole	P__PWY.7254	-0.121571	0.103041	0.138741
CRC (Yachida, 2019)	module2	M__C05135_4..beta.Acetylaminoethyl.imidazole	T__Clostridium.viride	-0.369631	3.03993e-07	9.28264e-07
CRC (Yachida, 2019)	module2	M__C05135_4..beta.Acetylaminoethyl.imidazole	T__Oscillibacter.ruminantium_Cluster348	-0.351066	1.26286e-06	3.48305e-06
CRC (Yachida, 2019)	module2	M__C05135_4..beta.Acetylaminoethyl.imidazole	T__Papillibacter.cinnamivorans	-0.341479	2.54501e-06	6.81375e-06
CRC (Yachida, 2019)	module2	M__C05135_4..beta.Acetylaminoethyl.imidazole	T__Pseudoflavonifractor.capillosus	-0.326719	7.15901e-06	1.82715e-05
CRC (Yachida, 2019)	module2	M__C16741_5.Hydroxylysine	M__C00612_N1.Acetylspermidine	0.567893	0	0
CRC (Yachida, 2019)	module2	M__C16741_5.Hydroxylysine	M__C03793_N6.N6.N6.Trimethyllysine	0.627766	0	0
CRC (Yachida, 2019)	module2	M__C16741_5.Hydroxylysine	M__C05135_4..beta.Acetylaminoethyl.imidazole	0.289317	7.80831e-05	0.000180435
CRC (Yachida, 2019)	module2	M__C16741_5.Hydroxylysine	M__N1.N8.Diacetylspermidine	0.48183	6.54854e-12	3.19943e-11
CRC (Yachida, 2019)	module2	M__C16741_5.Hydroxylysine	P__GLYCOCAT.PWY	-0.259832	0.000411915	0.000891614
CRC (Yachida, 2019)	module2	M__C16741_5.Hydroxylysine	P__PWY.6969	-0.330798	5.40805e-06	1.40118e-05
CRC (Yachida, 2019)	module2	M__C16741_5.Hydroxylysine	P__PWY.7254	-0.0981691	0.188591	0.237126
CRC (Yachida, 2019)	module2	M__C16741_5.Hydroxylysine	T__Clostridium.viride	-0.518596	7.54952e-14	5.03449e-13
CRC (Yachida, 2019)	module2	M__C16741_5.Hydroxylysine	T__Oscillibacter.ruminantium_Cluster348	-0.518801	7.34968e-14	5.03449e-13
CRC (Yachida, 2019)	module2	M__C16741_5.Hydroxylysine	T__Papillibacter.cinnamivorans	-0.496892	1.12155e-12	6.1866e-12
CRC (Yachida, 2019)	module2	M__C16741_5.Hydroxylysine	T__Pseudoflavonifractor.capillosus	-0.473378	1.69837e-11	8.06728e-11
CRC (Yachida, 2019)	module2	M__N1.N8.Diacetylspermidine	M__C00612_N1.Acetylspermidine	0.850708	0	0
CRC (Yachida, 2019)	module2	M__N1.N8.Diacetylspermidine	M__C03793_N6.N6.N6.Trimethyllysine	0.557298	4.44089e-16	4.46701e-15
CRC (Yachida, 2019)	module2	M__N1.N8.Diacetylspermidine	M__C05135_4..beta.Acetylaminoethyl.imidazole	0.497137	1.08891e-12	6.1866e-12
CRC (Yachida, 2019)	module2	M__N1.N8.Diacetylspermidine	M__C16741_5.Hydroxylysine	0.48183	6.54854e-12	3.19943e-11
CRC (Yachida, 2019)	module2	M__N1.N8.Diacetylspermidine	P__GLYCOCAT.PWY	-0.194593	0.00866542	0.0154353
CRC (Yachida, 2019)	module2	M__N1.N8.Diacetylspermidine	P__PWY.6969	-0.250623	0.000666758	0.0014024
CRC (Yachida, 2019)	module2	M__N1.N8.Diacetylspermidine	P__PWY.7254	-0.0671656	0.368986	0.412699
CRC (Yachida, 2019)	module2	M__N1.N8.Diacetylspermidine	T__Clostridium.viride	-0.530551	1.55431e-14	1.1556e-13
CRC (Yachida, 2019)	module2	M__N1.N8.Diacetylspermidine	T__Oscillibacter.ruminantium_Cluster348	-0.518197	7.9492e-14	5.03449e-13
CRC (Yachida, 2019)	module2	M__N1.N8.Diacetylspermidine	T__Papillibacter.cinnamivorans	-0.510232	2.1827e-13	1.33301e-12
CRC (Yachida, 2019)	module2	M__N1.N8.Diacetylspermidine	T__Pseudoflavonifractor.capillosus	-0.454336	1.32449e-10	5.96021e-10
CRC (Yachida, 2019)	module2	P__GLYCOCAT.PWY	M__C00612_N1.Acetylspermidine	-0.192153	0.00955757	0.016677
CRC (Yachida, 2019)	module2	P__GLYCOCAT.PWY	M__C03793_N6.N6.N6.Trimethyllysine	-0.325238	7.91825e-06	1.99121e-05
CRC (Yachida, 2019)	module2	P__GLYCOCAT.PWY	M__C05135_4..beta.Acetylaminoethyl.imidazole	-0.136954	0.0659975	0.0940465
CRC (Yachida, 2019)	module2	P__GLYCOCAT.PWY	M__C16741_5.Hydroxylysine	-0.259832	0.000411915	0.000891614
CRC (Yachida, 2019)	module2	P__GLYCOCAT.PWY	M__N1.N8.Diacetylspermidine	-0.194593	0.00866542	0.0154353
CRC (Yachida, 2019)	module2	P__GLYCOCAT.PWY	P__PWY.6969	0.278781	0.00014455	0.000329574
CRC (Yachida, 2019)	module2	P__GLYCOCAT.PWY	P__PWY.7254	-0.0161608	0.829043	0.838855
CRC (Yachida, 2019)	module2	P__GLYCOCAT.PWY	T__Clostridium.viride	0.451326	1.81177e-10	7.94391e-10
CRC (Yachida, 2019)	module2	P__GLYCOCAT.PWY	T__Oscillibacter.ruminantium_Cluster348	0.379608	1.36166e-07	4.39329e-07
CRC (Yachida, 2019)	module2	P__GLYCOCAT.PWY	T__Papillibacter.cinnamivorans	0.431608	1.30968e-09	5.33226e-09
CRC (Yachida, 2019)	module2	P__GLYCOCAT.PWY	T__Pseudoflavonifractor.capillosus	0.550082	8.88178e-16	8.43769e-15
CRC (Yachida, 2019)	module2	P__PWY.6969	M__C00612_N1.Acetylspermidine	-0.234595	0.001479	0.00297541
CRC (Yachida, 2019)	module2	P__PWY.6969	M__C03793_N6.N6.N6.Trimethyllysine	-0.303919	3.19222e-05	7.68831e-05
CRC (Yachida, 2019)	module2	P__PWY.6969	M__C05135_4..beta.Acetylaminoethyl.imidazole	-0.168218	0.023598	0.0388006
CRC (Yachida, 2019)	module2	P__PWY.6969	M__C16741_5.Hydroxylysine	-0.330798	5.40805e-06	1.40118e-05
CRC (Yachida, 2019)	module2	P__PWY.6969	M__N1.N8.Diacetylspermidine	-0.250623	0.000666758	0.0014024
CRC (Yachida, 2019)	module2	P__PWY.6969	P__GLYCOCAT.PWY	0.278781	0.00014455	0.000329574
CRC (Yachida, 2019)	module2	P__PWY.6969	P__PWY.7254	0.254298	0.00055132	0.00117845
CRC (Yachida, 2019)	module2	P__PWY.6969	T__Clostridium.viride	0.396293	3.34345e-08	1.14346e-07
CRC (Yachida, 2019)	module2	P__PWY.6969	T__Oscillibacter.ruminantium_Cluster348	0.430997	1.38957e-09	5.52597e-09
CRC (Yachida, 2019)	module2	P__PWY.6969	T__Papillibacter.cinnamivorans	0.423099	2.95933e-09	1.12455e-08
CRC (Yachida, 2019)	module2	P__PWY.6969	T__Pseudoflavonifractor.capillosus	0.293961	5.90561e-05	0.000138337
CRC (Yachida, 2019)	module2	P__PWY.7254	M__C00612_N1.Acetylspermidine	-0.0671276	0.369257	0.412699
CRC (Yachida, 2019)	module2	P__PWY.7254	M__C03793_N6.N6.N6.Trimethyllysine	0.0480483	0.520667	0.559963
CRC (Yachida, 2019)	module2	P__PWY.7254	M__C05135_4..beta.Acetylaminoethyl.imidazole	-0.121571	0.103041	0.138741
CRC (Yachida, 2019)	module2	P__PWY.7254	M__C16741_5.Hydroxylysine	-0.0981691	0.188591	0.237126
CRC (Yachida, 2019)	module2	P__PWY.7254	M__N1.N8.Diacetylspermidine	-0.0671656	0.368986	0.412699
CRC (Yachida, 2019)	module2	P__PWY.7254	P__GLYCOCAT.PWY	-0.0161608	0.829043	0.838855
CRC (Yachida, 2019)	module2	P__PWY.7254	P__PWY.6969	0.254298	0.00055132	0.00117845
CRC (Yachida, 2019)	module2	P__PWY.7254	T__Clostridium.viride	0.105487	0.157567	0.202586
CRC (Yachida, 2019)	module2	P__PWY.7254	T__Oscillibacter.ruminantium_Cluster348	0.164921	0.0265124	0.0420172
CRC (Yachida, 2019)	module2	P__PWY.7254	T__Papillibacter.cinnamivorans	0.143169	0.0545157	0.0796769
CRC (Yachida, 2019)	module2	P__PWY.7254	T__Pseudoflavonifractor.capillosus	0.0695342	0.352302	0.398965
CRC (Yachida, 2019)	module2	T__Clostridium.viride	M__C00612_N1.Acetylspermidine	-0.483097	5.66369e-12	2.8485e-11
CRC (Yachida, 2019)	module2	T__Clostridium.viride	M__C03793_N6.N6.N6.Trimethyllysine	-0.535985	7.54952e-15	6.45484e-14
CRC (Yachida, 2019)	module2	T__Clostridium.viride	M__C05135_4..beta.Acetylaminoethyl.imidazole	-0.369631	3.03993e-07	9.28264e-07
CRC (Yachida, 2019)	module2	T__Clostridium.viride	M__C16741_5.Hydroxylysine	-0.518596	7.54952e-14	5.03449e-13
CRC (Yachida, 2019)	module2	T__Clostridium.viride	M__N1.N8.Diacetylspermidine	-0.530551	1.55431e-14	1.1556e-13
CRC (Yachida, 2019)	module2	T__Clostridium.viride	P__GLYCOCAT.PWY	0.451326	1.81177e-10	7.94391e-10
CRC (Yachida, 2019)	module2	T__Clostridium.viride	P__PWY.6969	0.396293	3.34345e-08	1.14346e-07
CRC (Yachida, 2019)	module2	T__Clostridium.viride	P__PWY.7254	0.105487	0.157567	0.202586
CRC (Yachida, 2019)	module2	T__Clostridium.viride	T__Oscillibacter.ruminantium_Cluster348	0.922597	0	0
CRC (Yachida, 2019)	module2	T__Clostridium.viride	T__Papillibacter.cinnamivorans	0.915748	0	0
CRC (Yachida, 2019)	module2	T__Clostridium.viride	T__Pseudoflavonifractor.capillosus	0.868581	0	0
CRC (Yachida, 2019)	module2	T__Oscillibacter.ruminantium_Cluster348	M__C00612_N1.Acetylspermidine	-0.431849	1.27926e-09	5.33226e-09
CRC (Yachida, 2019)	module2	T__Oscillibacter.ruminantium_Cluster348	M__C03793_N6.N6.N6.Trimethyllysine	-0.543976	2.44249e-15	2.19824e-14
CRC (Yachida, 2019)	module2	T__Oscillibacter.ruminantium_Cluster348	M__C05135_4..beta.Acetylaminoethyl.imidazole	-0.351066	1.26286e-06	3.48305e-06
CRC (Yachida, 2019)	module2	T__Oscillibacter.ruminantium_Cluster348	M__C16741_5.Hydroxylysine	-0.518801	7.34968e-14	5.03449e-13
CRC (Yachida, 2019)	module2	T__Oscillibacter.ruminantium_Cluster348	M__N1.N8.Diacetylspermidine	-0.518197	7.9492e-14	5.03449e-13
CRC (Yachida, 2019)	module2	T__Oscillibacter.ruminantium_Cluster348	P__GLYCOCAT.PWY	0.379608	1.36166e-07	4.39329e-07
CRC (Yachida, 2019)	module2	T__Oscillibacter.ruminantium_Cluster348	P__PWY.6969	0.430997	1.38957e-09	5.52597e-09
CRC (Yachida, 2019)	module2	T__Oscillibacter.ruminantium_Cluster348	P__PWY.7254	0.164921	0.0265124	0.0420172
CRC (Yachida, 2019)	module2	T__Oscillibacter.ruminantium_Cluster348	T__Clostridium.viride	0.922597	0	0
CRC (Yachida, 2019)	module2	T__Oscillibacter.ruminantium_Cluster348	T__Papillibacter.cinnamivorans	0.895318	0	0
CRC (Yachida, 2019)	module2	T__Oscillibacter.ruminantium_Cluster348	T__Pseudoflavonifractor.capillosus	0.774049	0	0
CRC (Yachida, 2019)	module2	T__Papillibacter.cinnamivorans	M__C00612_N1.Acetylspermidine	-0.42645	2.15239e-09	8.36498e-09
CRC (Yachida, 2019)	module2	T__Papillibacter.cinnamivorans	M__C03793_N6.N6.N6.Trimethyllysine	-0.555682	4.44089e-16	4.46701e-15
CRC (Yachida, 2019)	module2	T__Papillibacter.cinnamivorans	M__C05135_4..beta.Acetylaminoethyl.imidazole	-0.341479	2.54501e-06	6.81375e-06
CRC (Yachida, 2019)	module2	T__Papillibacter.cinnamivorans	M__C16741_5.Hydroxylysine	-0.496892	1.12155e-12	6.1866e-12
CRC (Yachida, 2019)	module2	T__Papillibacter.cinnamivorans	M__N1.N8.Diacetylspermidine	-0.510232	2.1827e-13	1.33301e-12
CRC (Yachida, 2019)	module2	T__Papillibacter.cinnamivorans	P__GLYCOCAT.PWY	0.431608	1.30968e-09	5.33226e-09
CRC (Yachida, 2019)	module2	T__Papillibacter.cinnamivorans	P__PWY.6969	0.423099	2.95933e-09	1.12455e-08
CRC (Yachida, 2019)	module2	T__Papillibacter.cinnamivorans	P__PWY.7254	0.143169	0.0545157	0.0796769
CRC (Yachida, 2019)	module2	T__Papillibacter.cinnamivorans	T__Clostridium.viride	0.915748	0	0
CRC (Yachida, 2019)	module2	T__Papillibacter.cinnamivorans	T__Oscillibacter.ruminantium_Cluster348	0.895318	0	0
CRC (Yachida, 2019)	module2	T__Papillibacter.cinnamivorans	T__Pseudoflavonifractor.capillosus	0.833728	0	0
CRC (Yachida, 2019)	module2	T__Pseudoflavonifractor.capillosus	M__C00612_N1.Acetylspermidine	-0.408159	1.17349e-08	4.09524e-08
CRC (Yachida, 2019)	module2	T__Pseudoflavonifractor.capillosus	M__C03793_N6.N6.N6.Trimethyllysine	-0.518183	7.9492e-14	5.03449e-13
CRC (Yachida, 2019)	module2	T__Pseudoflavonifractor.capillosus	M__C05135_4..beta.Acetylaminoethyl.imidazole	-0.326719	7.15901e-06	1.82715e-05
CRC (Yachida, 2019)	module2	T__Pseudoflavonifractor.capillosus	M__C16741_5.Hydroxylysine	-0.473378	1.69837e-11	8.06728e-11
CRC (Yachida, 2019)	module2	T__Pseudoflavonifractor.capillosus	M__N1.N8.Diacetylspermidine	-0.454336	1.32449e-10	5.96021e-10
CRC (Yachida, 2019)	module2	T__Pseudoflavonifractor.capillosus	P__GLYCOCAT.PWY	0.550082	8.88178e-16	8.43769e-15
CRC (Yachida, 2019)	module2	T__Pseudoflavonifractor.capillosus	P__PWY.6969	0.293961	5.90561e-05	0.000138337
CRC (Yachida, 2019)	module2	T__Pseudoflavonifractor.capillosus	P__PWY.7254	0.0695342	0.352302	0.398965
CRC (Yachida, 2019)	module2	T__Pseudoflavonifractor.capillosus	T__Clostridium.viride	0.868581	0	0
CRC (Yachida, 2019)	module2	T__Pseudoflavonifractor.capillosus	T__Oscillibacter.ruminantium_Cluster348	0.774049	0	0
CRC (Yachida, 2019)	module2	T__Pseudoflavonifractor.capillosus	T__Papillibacter.cinnamivorans	0.833728	0	0
CRC (Vogtmann, 2016)	module2	P__KETOGLUCONMET.PWY	P__METHGLYUT.PWY	0.43877	3.17707e-06	3.11395e-05
CRC (Vogtmann, 2016)	module2	P__KETOGLUCONMET.PWY	P__PWY.5189	0.521177	1.40962e-08	2.73113e-07
CRC (Vogtmann, 2016)	module2	P__KETOGLUCONMET.PWY	P__PWY.5747_Cluster302	0.880427	0	0
CRC (Vogtmann, 2016)	module2	P__KETOGLUCONMET.PWY	P__PWY.5920	0.770783	0	0
CRC (Vogtmann, 2016)	module2	P__KETOGLUCONMET.PWY	T__Escherichia.coli	0.759953	0	0
CRC (Vogtmann, 2016)	module2	P__KETOGLUCONMET.PWY	T__Phocaeicola.dorei	-0.0726199	0.463803	0.69169
CRC (Vogtmann, 2016)	module2	P__KETOGLUCONMET.PWY	T__Rothia.mucilaginosa	-0.115491	0.243027	0.485012
CRC (Vogtmann, 2016)	module2	P__KETOGLUCONMET.PWY	T__Streptococcus.gordonii	0.0577776	0.560174	0.762616
CRC (Vogtmann, 2016)	module2	P__KETOGLUCONMET.PWY	T__Streptococcus.oralis	0.0221861	0.823109	0.901196
CRC (Vogtmann, 2016)	module2	P__KETOGLUCONMET.PWY	T__Turicibacter.sanguinis	0.0670509	0.49886	0.713753
CRC (Vogtmann, 2016)	module2	P__KETOGLUCONMET.PWY	T__Veillonella.atypica	0.0268482	0.786746	0.891466
CRC (Vogtmann, 2016)	module2	P__KETOGLUCONMET.PWY	T__Veillonella.dispar	-0.0132223	0.894022	0.94697
CRC (Vogtmann, 2016)	module2	P__METHGLYUT.PWY	P__KETOGLUCONMET.PWY	0.43877	3.17707e-06	3.11395e-05
CRC (Vogtmann, 2016)	module2	P__METHGLYUT.PWY	P__PWY.5189	0.406422	1.86138e-05	0.000146702
CRC (Vogtmann, 2016)	module2	P__METHGLYUT.PWY	P__PWY.5747_Cluster302	0.530091	7.16781e-09	1.44914e-07
CRC (Vogtmann, 2016)	module2	P__METHGLYUT.PWY	P__PWY.5920	0.539871	3.33582e-09	7.05071e-08
CRC (Vogtmann, 2016)	module2	P__METHGLYUT.PWY	T__Escherichia.coli	0.51793	1.79476e-08	3.20985e-07
CRC (Vogtmann, 2016)	module2	P__METHGLYUT.PWY	T__Phocaeicola.dorei	-0.22206	0.0234777	0.0820836
CRC (Vogtmann, 2016)	module2	P__METHGLYUT.PWY	T__Rothia.mucilaginosa	0.116972	0.236995	0.481235
CRC (Vogtmann, 2016)	module2	P__METHGLYUT.PWY	T__Streptococcus.gordonii	0.228246	0.0197861	0.0702331
CRC (Vogtmann, 2016)	module2	P__METHGLYUT.PWY	T__Streptococcus.oralis	0.264409	0.00668146	0.0274945
CRC (Vogtmann, 2016)	module2	P__METHGLYUT.PWY	T__Turicibacter.sanguinis	0.0700606	0.479744	0.70186
CRC (Vogtmann, 2016)	module2	P__METHGLYUT.PWY	T__Veillonella.atypica	0.213147	0.0298226	0.0995233
[truncated: 7,631 more rows]

## Sheet: S5
Data File S5: Random forest model performance results using early integration
Dataset	Features used	Feature selection method	Number of original features - T (Taxa)	Number of original features - P (Pathways)	Number of original features - M (Fecal metabolites)	Number of original features - S (Serum metabolites)	Average number of features selected for the model	Cross-validated average AUC	Cross-validated SD AUC
CD (Franzosa, 2019)	All	Boruta90	156	276	460	0	337.42	0.957	0.056
Cirrhosis (Qin, 2014)	All	Boruta90	163	265	0	0	227.66	0.932	0.051
CRC (Feng, 2015)	All	Boruta90	180	252	0	0	103.14	0.824	0.15
CRC (Yachida, 2019)	All	Boruta90	621	271	274	0	185.9	0.843	0.119
ESRD (Wang, 2020)	All	Boruta90	159	267	255	0	278.63	1	0.001
MS (MetaCardis)	All	Boruta90	282	285	0	142	133.81	0.835	0.08
T2D (MetaCardis)	All	Boruta90	274	286	0	142	278.23	0.923	0.069
STH (Rubel, 2020)	All	Boruta90	105	251	0	0	122.91	0.865	0.109
UC (Franzosa, 2019)	All	Boruta90	157	263	461	0	235.65	0.882	0.142

## Sheet: S6
Data File S6: Random forest (RF) top feature contributors, early-integration models
Dataset	Feature set	Feature name	Number of times selected by feature selection (out of 100 repeats/folds)	RF permutation importance, averaged over folds	Altmann FDR-corrected p value, aggregated over folds using Fisher's method	Overall contributor	Feature description
CD (Franzosa, 2019)	All	T__Adlercreutzia_equolifaciens	100	0.00107	< 0.00001	TRUE	Adlercreutzia_equolifaciens
CD (Franzosa, 2019)	All	T__Asaccharobacter_celatus	100	0.00119	< 0.00001	TRUE	Asaccharobacter_celatus
CD (Franzosa, 2019)	All	T__Barnesiella_intestinihominis	100	0.00133	< 0.00001	TRUE	Barnesiella_intestinihominis
CD (Franzosa, 2019)	All	T__Prevotella_copri	94	0.00048	1e-05	TRUE	Prevotella_copri
CD (Franzosa, 2019)	All	T__Alistipes_shahii	100	0.00143	< 0.00001	TRUE	Alistipes_shahii
CD (Franzosa, 2019)	All	T__Eubacterium_ramulus	100	0.00042	0.00432	TRUE	Eubacterium_ramulus
CD (Franzosa, 2019)	All	T__Blautia_coccoides	100	0.00079	< 0.00001	TRUE	Blautia_coccoides
CD (Franzosa, 2019)	All	T__Blautia_producta	100	0.00077	< 0.00001	TRUE	Blautia_producta
CD (Franzosa, 2019)	All	T__Ruminococcus_gnavus	99	0.00053	0.00459	TRUE	Ruminococcus_gnavus
CD (Franzosa, 2019)	All	T__Ruminococcus_torques	100	0.00134	< 0.00001	TRUE	Ruminococcus_torques
CD (Franzosa, 2019)	All	T__Coprococcus_catus	100	0.00376	< 0.00001	TRUE	Coprococcus_catus
CD (Franzosa, 2019)	All	T__Dorea_formicigenerans	100	0.00266	< 0.00001	TRUE	Dorea_formicigenerans
CD (Franzosa, 2019)	All	T__Dorea_longicatena	100	0.00127	< 0.00001	TRUE	Dorea_longicatena
CD (Franzosa, 2019)	All	T__Roseburia_hominis	100	0.00127	< 0.00001	TRUE	Roseburia_hominis
CD (Franzosa, 2019)	All	T__Oscillibacter_sp_57_20	100	0.00145	< 0.00001	TRUE	Oscillibacter_sp_57_20
CD (Franzosa, 2019)	All	T__Oscillibacter_sp_CAG_241	100	0.00257	< 0.00001	TRUE	Oscillibacter_sp_CAG_241
CD (Franzosa, 2019)	All	T__Agathobaculum_butyriciproducens	100	0.00104	< 0.00001	TRUE	Agathobaculum_butyriciproducens
CD (Franzosa, 2019)	All	T__Faecalibacterium_prausnitzii	100	0.00271	< 0.00001	TRUE	Faecalibacterium_prausnitzii
CD (Franzosa, 2019)	All	T__Flavonifractor_plautii	100	0.00056	7e-05	TRUE	Flavonifractor_plautii
CD (Franzosa, 2019)	All	T__Gemmiger_formicilis	100	0.0031	< 0.00001	TRUE	Gemmiger_formicilis
CD (Franzosa, 2019)	All	T__Eubacterium_siraeum	100	0.00194	< 0.00001	TRUE	Eubacterium_siraeum
CD (Franzosa, 2019)	All	T__Firmicutes_bacterium_CAG_83	100	0.00266	< 0.00001	TRUE	Firmicutes_bacterium_CAG_83
CD (Franzosa, 2019)	All	P__COMPLETE.ARO.PWY	100	0.00055	0.00869	TRUE	superpathway of aromatic amino acid biosynthesis
CD (Franzosa, 2019)	All	P__HISTSYN.PWY	100	0.0016	< 0.00001	TRUE	L-histidine biosynthesis
CD (Franzosa, 2019)	All	P__NONMEVIPP.PWY	100	0.00086	< 0.00001	TRUE	methylerythritol phosphate pathway I
CD (Franzosa, 2019)	All	P__ORNDEG.PWY	100	0.00053	3e-05	TRUE	superpathway of ornithine degradation
CD (Franzosa, 2019)	All	P__P108.PWY	100	0.00099	< 0.00001	TRUE	pyruvate fermentation to propanoate I
CD (Franzosa, 2019)	All	P__PANTOSYN.PWY	100	0.00076	< 0.00001	TRUE	superpathway of coenzyme A biosynthesis I (bacteria)
CD (Franzosa, 2019)	All	P__PWY.5677	99	0.00044	0.01325	TRUE	succinate fermentation to butanoate
CD (Franzosa, 2019)	All	P__PWY.6163	100	0.00243	< 0.00001	TRUE	chorismate biosynthesis from 3-dehydroquinate
CD (Franzosa, 2019)	All	P__PWY.6700	100	0.00101	< 0.00001	TRUE	queuosine biosynthesis I (_de novo_)
CD (Franzosa, 2019)	All	P__PWY0.1298	100	0.00157	< 0.00001	TRUE	superpathway of pyrimidine deoxyribonucleosides degradation
CD (Franzosa, 2019)	All	P__PWY0.166	96	0.00035	0.05302	TRUE	superpathway of pyrimidine deoxyribonucleotides _de novo_ biosynthesis (_E. coli_)
CD (Franzosa, 2019)	All	P__TRNA.CHARGING.PWY	100	0.00063	0.00018	TRUE	tRNA charging
CD (Franzosa, 2019)	All	M__C18.neg_Cluster_0079..undecanedionate	100	0.00154	< 0.00001	TRUE	C18.neg_Cluster_0079..undecanedionate
CD (Franzosa, 2019)	All	M__C18.neg_Cluster_0111..dodecanedioic.acid	100	0.00096	< 0.00001	TRUE	C18.neg_Cluster_0111..dodecanedioic.acid
CD (Franzosa, 2019)	All	M__C18.neg_Cluster_0183..1.2.3.4.tetrahydro.b.carboline.1.3.dicarboxylic.acid	100	0.00103	< 0.00001	TRUE	C18.neg_Cluster_0183..1.2.3.4.tetrahydro.b.carboline.1.3.dicarboxylic.acid
CD (Franzosa, 2019)	All	M__C18.neg_Cluster_0361..eicosatrienoic.acid	100	0.00297	< 0.00001	TRUE	C18.neg_Cluster_0361..eicosatrienoic.acid
CD (Franzosa, 2019)	All	M__C18.neg_Cluster_0490..docosapentaenoic.acid	100	0.00165	< 0.00001	TRUE	C18.neg_Cluster_0490..docosapentaenoic.acid
CD (Franzosa, 2019)	All	M__C18.neg_Cluster_0506..adrenic.acid	100	0.0035	< 0.00001	TRUE	C18.neg_Cluster_0506..adrenic.acid
CD (Franzosa, 2019)	All	M__C18.neg_Cluster_0563..palmitoylethanolamide	100	0.00098	< 0.00001	TRUE	C18.neg_Cluster_0563..palmitoylethanolamide
CD (Franzosa, 2019)	All	M__C18.neg_Cluster_0591..eicosatrienoic.acid	100	0.0027	< 0.00001	TRUE	C18.neg_Cluster_0591..eicosatrienoic.acid
CD (Franzosa, 2019)	All	M__C18.neg_Cluster_0729..docosapentaenoic.acid	100	0.00069	< 0.00001	TRUE	C18.neg_Cluster_0729..docosapentaenoic.acid
CD (Franzosa, 2019)	All	M__C18.neg_Cluster_0863..docosapentaenoic.acid_Cluster474	100	0.00149	< 0.00001	TRUE	C18.neg_Cluster_0863..docosapentaenoic.acid [Clustered features]
CD (Franzosa, 2019)	All	M__C18.neg_Cluster_0901..7.ketodeoxycholate	100	0.00121	< 0.00001	TRUE	C18.neg_Cluster_0901..7.ketodeoxycholate
CD (Franzosa, 2019)	All	M__C18.neg_Cluster_1803..maslinic.acid	99	0.00041	0.00038	TRUE	C18.neg_Cluster_1803..maslinic.acid
CD (Franzosa, 2019)	All	M__C18.neg_Cluster_2021..urobilin	100	0.00988	< 0.00001	TRUE	C18.neg_Cluster_2021..urobilin
CD (Franzosa, 2019)	All	M__C18.neg_Cluster_2068..maslinic.acid	100	0.00046	< 0.00001	TRUE	C18.neg_Cluster_2068..maslinic.acid
CD (Franzosa, 2019)	All	M__C8.pos_Cluster_0123..sphingosine	100	0.00069	1e-05	TRUE	C8.pos_Cluster_0123..sphingosine
CD (Franzosa, 2019)	All	M__C8.pos_Cluster_0166..sphingosine	100	0.00164	< 0.00001	TRUE	C8.pos_Cluster_0166..sphingosine
CD (Franzosa, 2019)	All	M__C8.pos_Cluster_0253..sphingosine	100	0.00148	< 0.00001	TRUE	C8.pos_Cluster_0253..sphingosine
CD (Franzosa, 2019)	All	M__C8.pos_Cluster_0264..linoleoyl.ethanolamide	100	0.00138	< 0.00001	TRUE	C8.pos_Cluster_0264..linoleoyl.ethanolamide
CD (Franzosa, 2019)	All	M__C8.pos_Cluster_0339..linoleoyl.ethanolamide	100	0.00132	< 0.00001	TRUE	C8.pos_Cluster_0339..linoleoyl.ethanolamide
CD (Franzosa, 2019)	All	M__C8.pos_Cluster_0341..N.oleoylethanolamine	100	0.00088	< 0.00001	TRUE	C8.pos_Cluster_0341..N.oleoylethanolamine
CD (Franzosa, 2019)	All	M__C8.pos_Cluster_0410..C18.0e.MAG	100	0.00057	0.04684	TRUE	C8.pos_Cluster_0410..C18.0e.MAG
CD (Franzosa, 2019)	All	M__C8.pos_Cluster_0478..cholestenone	100	0.0014	< 0.00001	TRUE	C8.pos_Cluster_0478..cholestenone
CD (Franzosa, 2019)	All	M__C8.pos_Cluster_0554..cholestenone	100	0.00102	< 0.00001	TRUE	C8.pos_Cluster_0554..cholestenone
CD (Franzosa, 2019)	All	M__C8.pos_Cluster_0629..cholestenone	100	0.00089	< 0.00001	TRUE	C8.pos_Cluster_0629..cholestenone
CD (Franzosa, 2019)	All	M__C8.pos_Cluster_0705..cholestenone	100	0.0004	0.00527	TRUE	C8.pos_Cluster_0705..cholestenone
CD (Franzosa, 2019)	All	M__C8.pos_Cluster_0988..sphingosine	100	0.00201	< 0.00001	TRUE	C8.pos_Cluster_0988..sphingosine
CD (Franzosa, 2019)	All	M__C8.pos_Cluster_1004..C16.0.ceramide..d18.1.	100	0.0036	< 0.00001	TRUE	C8.pos_Cluster_1004..C16.0.ceramide..d18.1.
CD (Franzosa, 2019)	All	M__C8.pos_Cluster_1395..C16.0.CE	100	0.00102	< 0.00001	TRUE	C8.pos_Cluster_1395..C16.0.CE
CD (Franzosa, 2019)	All	M__C8.pos_Cluster_1478..C18.2.CE	100	0.00126	< 0.00001	TRUE	C8.pos_Cluster_1478..C18.2.CE
CD (Franzosa, 2019)	All	M__C8.pos_Cluster_1490..C18.1.CE	100	0.00076	< 0.00001	TRUE	C8.pos_Cluster_1490..C18.1.CE
CD (Franzosa, 2019)	All	M__C8.pos_Cluster_1504..C18.2.CE.	100	0.00152	< 0.00001	TRUE	C8.pos_Cluster_1504..C18.2.CE.
CD (Franzosa, 2019)	All	M__C8.pos_Cluster_1514..C18.1.CE	100	0.0006	0.00053	TRUE	C8.pos_Cluster_1514..C18.1.CE
CD (Franzosa, 2019)	All	M__C8.pos_Cluster_1597..C20.4.CE	100	0.0014	< 0.00001	TRUE	C8.pos_Cluster_1597..C20.4.CE
CD (Franzosa, 2019)	All	M__C8.pos_Cluster_1623..C20.4.CE	100	0.00165	< 0.00001	TRUE	C8.pos_Cluster_1623..C20.4.CE
CD (Franzosa, 2019)	All	M__C8.pos_Cluster_1712..C22.5.CE	100	0.00074	< 0.00001	TRUE	C8.pos_Cluster_1712..C22.5.CE
CD (Franzosa, 2019)	All	M__C8.pos_Cluster_1722..C22.4.CE	100	0.00146	< 0.00001	TRUE	C8.pos_Cluster_1722..C22.4.CE
CD (Franzosa, 2019)	All	M__C8.pos_Cluster_1736..C22.5.CE.	100	0.00194	< 0.00001	TRUE	C8.pos_Cluster_1736..C22.5.CE.
CD (Franzosa, 2019)	All	M__C8.pos_Cluster_1742..C22.4.CE.	100	0.0028	< 0.00001	TRUE	C8.pos_Cluster_1742..C22.4.CE.
CD (Franzosa, 2019)	All	M__C8.pos_Cluster_1849..cholestenone	100	0.00063	< 0.00001	TRUE	C8.pos_Cluster_1849..cholestenone
CD (Franzosa, 2019)	All	M__C8.pos_Cluster_1900..cholestenone	100	0.00094	< 0.00001	TRUE	C8.pos_Cluster_1900..cholestenone
CD (Franzosa, 2019)	All	M__HILIC.neg_Cluster_0036..glycerate	100	0.00061	0.0043	TRUE	HILIC.neg_Cluster_0036..glycerate
CD (Franzosa, 2019)	All	M__HILIC.neg_Cluster_0064..caproic.acid	100	0.00097	< 0.00001	TRUE	HILIC.neg_Cluster_0064..caproic.acid
CD (Franzosa, 2019)	All	M__HILIC.neg_Cluster_0156..caprylic.acid	100	0.00078	< 0.00001	TRUE	HILIC.neg_Cluster_0156..caprylic.acid
CD (Franzosa, 2019)	All	M__HILIC.neg_Cluster_0181..hydrocinnamic.acid	100	0.00277	< 0.00001	TRUE	HILIC.neg_Cluster_0181..hydrocinnamic.acid
CD (Franzosa, 2019)	All	M__HILIC.neg_Cluster_0220..3.methyladipate.pimelate	100	0.00386	< 0.00001	TRUE	HILIC.neg_Cluster_0220..3.methyladipate.pimelate
CD (Franzosa, 2019)	All	M__HILIC.neg_Cluster_0365..azelaic.acid	100	0.00092	< 0.00001	TRUE	HILIC.neg_Cluster_0365..azelaic.acid
CD (Franzosa, 2019)	All	M__HILIC.neg_Cluster_0372..N.acetylglutamate	100	0.00122	< 0.00001	TRUE	HILIC.neg_Cluster_0372..N.acetylglutamate
CD (Franzosa, 2019)	All	M__HILIC.neg_Cluster_0441..sebacate	100	0.0026	< 0.00001	TRUE	HILIC.neg_Cluster_0441..sebacate
CD (Franzosa, 2019)	All	M__HILIC.neg_Cluster_1126..docosapentaenoate	100	0.00106	< 0.00001	TRUE	HILIC.neg_Cluster_1126..docosapentaenoate
CD (Franzosa, 2019)	All	M__HILIC.pos_Cluster_0038..N.acetylputrescine_Cluster793	100	0.00054	0.06372	TRUE	HILIC.pos_Cluster_0038..N.acetylputrescine [Clustered features]
CD (Franzosa, 2019)	All	M__HILIC.pos_Cluster_0054..trimethylbenzene.	100	0.00074	< 0.00001	TRUE	HILIC.pos_Cluster_0054..trimethylbenzene.
CD (Franzosa, 2019)	All	M__HILIC.pos_Cluster_0062..nicotinic.acid	100	0.00197	< 0.00001	TRUE	HILIC.pos_Cluster_0062..nicotinic.acid
CD (Franzosa, 2019)	All	M__HILIC.pos_Cluster_0177..4.hydroxy.3.methylacetophenone	100	0.00128	< 0.00001	TRUE	HILIC.pos_Cluster_0177..4.hydroxy.3.methylacetophenone
CD (Franzosa, 2019)	All	M__HILIC.pos_Cluster_0184..pyridoxamine	100	0.00577	< 0.00001	TRUE	HILIC.pos_Cluster_0184..pyridoxamine
CD (Franzosa, 2019)	All	M__HILIC.pos_Cluster_0246..7.methylguanine	100	0.0008	< 0.00001	TRUE	HILIC.pos_Cluster_0246..7.methylguanine
CD (Franzosa, 2019)	All	M__HILIC.pos_Cluster_0268..pyridoxamine	100	0.00434	< 0.00001	TRUE	HILIC.pos_Cluster_0268..pyridoxamine
CD (Franzosa, 2019)	All	M__HILIC.pos_Cluster_0384..N.acetylglutamic.acid	100	0.00559	< 0.00001	TRUE	HILIC.pos_Cluster_0384..N.acetylglutamic.acid
CD (Franzosa, 2019)	All	M__HILIC.pos_Cluster_0495..N.acetylglutamic.acid	100	0.00324	< 0.00001	TRUE	HILIC.pos_Cluster_0495..N.acetylglutamic.acid
CD (Franzosa, 2019)	All	M__HILIC.pos_Cluster_0521..L.1.2.3.4.tetrahydro.beta.carboline.3.carboxylic.acid.	100	0.00333	< 0.00001	TRUE	HILIC.pos_Cluster_0521..L.1.2.3.4.tetrahydro.beta.carboline.3.carboxylic.acid.
CD (Franzosa, 2019)	All	M__HILIC.pos_Cluster_0540..pantothenate	100	0.00086	< 0.00001	TRUE	HILIC.pos_Cluster_0540..pantothenate
CD (Franzosa, 2019)	All	M__HILIC.pos_Cluster_0728..2.deoxyadenosine	100	0.00076	< 0.00001	TRUE	HILIC.pos_Cluster_0728..2.deoxyadenosine
CD (Franzosa, 2019)	All	M__HILIC.pos_Cluster_0906..threosphingosine	100	0.00081	< 0.00001	TRUE	HILIC.pos_Cluster_0906..threosphingosine
CD (Franzosa, 2019)	All	M__HILIC.pos_Cluster_1148..linoleoyl.ethanolamide	100	0.00075	< 0.00001	TRUE	HILIC.pos_Cluster_1148..linoleoyl.ethanolamide
CD (Franzosa, 2019)	All	M__HILIC.pos_Cluster_1160..linoleoyl.ethanolamide	100	0.00063	0.0002	TRUE	HILIC.pos_Cluster_1160..linoleoyl.ethanolamide
CD (Franzosa, 2019)	All	M__HILIC.pos_Cluster_1370..5alpha.cholestanol	100	0.00121	< 0.00001	TRUE	HILIC.pos_Cluster_1370..5alpha.cholestanol
CD (Franzosa, 2019)	All	M__HILIC.pos_Cluster_1486..C16.carnitine	100	0.00142	< 0.00001	TRUE	HILIC.pos_Cluster_1486..C16.carnitine
CD (Franzosa, 2019)	All	M__HILIC.pos_Cluster_1580..C18.2.carnitine	100	0.00048	0.01224	TRUE	HILIC.pos_Cluster_1580..C18.2.carnitine
CD (Franzosa, 2019)	All	M__HILIC.pos_Cluster_2093..urobilin.	100	0.00997	< 0.00001	TRUE	HILIC.pos_Cluster_2093..urobilin.
Cirrhosis (Qin, 2014)	All	T__Bacteroides.uniformis	100	0.0009	< 0.00001	TRUE	Bacteroides uniformis
Cirrhosis (Qin, 2014)	All	T__Roseburia.faecis	100	0.00067	0.00198	TRUE	Roseburia faecis
Cirrhosis (Qin, 2014)	All	T__Eubacterium.ventriosum	94	0.00041	0.0581	TRUE	Eubacterium ventriosum
Cirrhosis (Qin, 2014)	All	T__Fusicatenibacter.saccharivorans	100	0.0021	< 0.00001	TRUE	Fusicatenibacter saccharivorans
Cirrhosis (Qin, 2014)	All	T__Clostridium.sp..CAG.242	100	0.00132	< 0.00001	TRUE	Clostridium sp CAG 242
Cirrhosis (Qin, 2014)	All	T__Phascolarctobacterium.faecium	98	0.0006	0.00218	TRUE	Phascolarctobacterium faecium
Cirrhosis (Qin, 2014)	All	T__Clostridium.sp..CAG.299	100	0.0006	< 0.00001	TRUE	Clostridium sp CAG 299
Cirrhosis (Qin, 2014)	All	T__Anaerobutyricum.hallii	100	0.00101	< 0.00001	TRUE	Anaerobutyricum hallii
Cirrhosis (Qin, 2014)	All	T__Dialister.sp..CAG.357	100	0.0006	< 0.00001	TRUE	Dialister sp CAG 357
Cirrhosis (Qin, 2014)	All	T__Streptococcus.salivarius	100	0.00212	< 0.00001	TRUE	Streptococcus salivarius
Cirrhosis (Qin, 2014)	All	T__.Ruminococcus..gnavus	100	0.00153	< 0.00001	TRUE	Ruminococcus gnavus
Cirrhosis (Qin, 2014)	All	T__Butyricimonas.synergistica	100	0.00097	< 0.00001	TRUE	Butyricimonas synergistica
Cirrhosis (Qin, 2014)	All	T__Bifidobacterium.dentium	100	0.00232	< 0.00001	TRUE	Bifidobacterium dentium
Cirrhosis (Qin, 2014)	All	T__Prevotella.copri	98	0.00053	0.02639	TRUE	Prevotella copri
Cirrhosis (Qin, 2014)	All	T__Haemophilus.parainfluenzae	100	0.00668	< 0.00001	TRUE	Haemophilus parainfluenzae
Cirrhosis (Qin, 2014)	All	T__Enterocloster.bolteae	100	0.00065	< 0.00001	TRUE	Enterocloster bolteae
Cirrhosis (Qin, 2014)	All	T__.Clostridium..innocuum	100	0.00173	< 0.00001	TRUE	Clostridium innocuum
Cirrhosis (Qin, 2014)	All	T__Hungatella.hathewayi	100	0.00109	< 0.00001	TRUE	Hungatella hathewayi
Cirrhosis (Qin, 2014)	All	T__Streptococcus.parasanguinis	100	0.00694	< 0.00001	TRUE	Streptococcus parasanguinis
Cirrhosis (Qin, 2014)	All	T__Veillonella.parvula	100	0.02261	< 0.00001	TRUE	Veillonella parvula
Cirrhosis (Qin, 2014)	All	T__Bacteroides.clarus	100	0.00095	< 0.00001	TRUE	Bacteroides clarus
Cirrhosis (Qin, 2014)	All	T__.Clostridium..symbiosum	100	0.00399	< 0.00001	TRUE	Clostridium symbiosum
Cirrhosis (Qin, 2014)	All	T__Coprococcus.catus	100	0.00089	< 0.00001	TRUE	Coprococcus catus
Cirrhosis (Qin, 2014)	All	T__Adlercreutzia.equolifaciens	100	0.00072	< 0.00001	TRUE	Adlercreutzia equolifaciens
Cirrhosis (Qin, 2014)	All	T__Coprococcus.comes	100	0.00091	< 0.00001	TRUE	Coprococcus comes
Cirrhosis (Qin, 2014)	All	T__Alistipes.indistinctus	100	0.00044	< 0.00001	TRUE	Alistipes indistinctus
Cirrhosis (Qin, 2014)	All	T__Oscillibacter.sp..CAG.241	100	0.00056	< 0.00001	TRUE	Oscillibacter sp CAG 241
Cirrhosis (Qin, 2014)	All	T__Erysipelatoclostridium.ramosum	100	0.00042	0.00342	TRUE	Erysipelatoclostridium ramosum
Cirrhosis (Qin, 2014)	All	T__Streptococcus.vestibularis	100	0.00074	< 0.00001	TRUE	Streptococcus vestibularis
Cirrhosis (Qin, 2014)	All	T__Firmicutes.bacterium.CAG.110	100	0.00076	< 0.00001	TRUE	Firmicutes bacterium CAG 110
Cirrhosis (Qin, 2014)	All	T__Veillonella.dispar	100	0.016	< 0.00001	TRUE	Veillonella dispar
Cirrhosis (Qin, 2014)	All	T__Veillonella.atypica	100	0.01207	< 0.00001	TRUE	Veillonella atypica
Cirrhosis (Qin, 2014)	All	T__Veillonella.sp..T11011.6	100	0.01007	< 0.00001	TRUE	Veillonella sp T11011 6
Cirrhosis (Qin, 2014)	All	T__Veillonella.infantium	100	0.01942	< 0.00001	TRUE	Veillonella infantium
Cirrhosis (Qin, 2014)	All	T__Limosilactobacillus.mucosae	100	0.00078	< 0.00001	TRUE	Limosilactobacillus mucosae
Cirrhosis (Qin, 2014)	All	T__Aggregatibacter.segnis	100	0.00143	< 0.00001	TRUE	Aggregatibacter segnis
Cirrhosis (Qin, 2014)	All	T__Dielma.fastidiosa	100	0.00054	< 0.00001	TRUE	Dielma fastidiosa
Cirrhosis (Qin, 2014)	All	T__Enterocloster.aldenensis	100	0.00134	< 0.00001	TRUE	Enterocloster aldenensis
Cirrhosis (Qin, 2014)	All	T__Prevotella.buccae	100	0.00135	< 0.00001	TRUE	Prevotella buccae
Cirrhosis (Qin, 2014)	All	T__Cloacibacillus.porcorum	99	0.00022	0.02041	TRUE	Cloacibacillus porcorum
Cirrhosis (Qin, 2014)	All	T__Streptococcus.oralis	100	0.00431	< 0.00001	TRUE	Streptococcus oralis
Cirrhosis (Qin, 2014)	All	T__Streptococcus.gordonii	100	0.00086	< 0.00001	TRUE	Streptococcus gordonii
Cirrhosis (Qin, 2014)	All	T__Clostridium.perfringens	100	0.00042	< 0.00001	TRUE	Clostridium perfringens
Cirrhosis (Qin, 2014)	All	T__Veillonella.tobetsuensis	100	0.00093	< 0.00001	TRUE	Veillonella tobetsuensis
Cirrhosis (Qin, 2014)	All	T__Ligilactobacillus.salivarius	100	0.00898	< 0.00001	TRUE	Ligilactobacillus salivarius
Cirrhosis (Qin, 2014)	All	T__Streptococcus.mitis	100	0.00087	< 0.00001	TRUE	Streptococcus mitis
Cirrhosis (Qin, 2014)	All	T__Campylobacter.concisus	100	0.00227	< 0.00001	TRUE	Campylobacter concisus
Cirrhosis (Qin, 2014)	All	T__Megasphaera.micronuciformis	100	0.00738	< 0.00001	TRUE	Megasphaera micronuciformis
Cirrhosis (Qin, 2014)	All	T__Fusobacterium.nucleatum	100	0.0016	< 0.00001	TRUE	Fusobacterium nucleatum
Cirrhosis (Qin, 2014)	All	T__Limosilactobacillus.fermentum	100	0.00044	< 0.00001	TRUE	Limosilactobacillus fermentum
Cirrhosis (Qin, 2014)	All	T__Streptococcus.mutans	100	0.00075	< 0.00001	TRUE	Streptococcus mutans
Cirrhosis (Qin, 2014)	All	P__ARO.PWY	100	0.00076	< 0.00001	TRUE	chorismate biosynthesis I
Cirrhosis (Qin, 2014)	All	P__BIOTIN.BIOSYNTHESIS.PWY_Cluster175	100	0.00135	< 0.00001	TRUE	biotin biosynthesis I [Clustered features]
Cirrhosis (Qin, 2014)	All	P__CALVIN.PWY	98	0.00053	0.00989	TRUE	Calvin-Benson-Bassham cycle
Cirrhosis (Qin, 2014)	All	P__COA.PWY	100	0.00058	0.00013	TRUE	coenzyme A biosynthesis I (bacteria)
Cirrhosis (Qin, 2014)	All	P__COMPLETE.ARO.PWY	100	0.00091	< 0.00001	TRUE	superpathway of aromatic amino acid biosynthesis
Cirrhosis (Qin, 2014)	All	P__FASYN.ELONG.PWY_Cluster190	100	0.00203	< 0.00001	TRUE	fatty acid elongation -- saturated [Clustered features]
Cirrhosis (Qin, 2014)	All	P__FASYN.INITIAL.PWY	100	0.00087	< 0.00001	TRUE	superpathway of fatty acid biosynthesis initiation
Cirrhosis (Qin, 2014)	All	P__FOLSYN.PWY_Cluster193	100	0.00658	< 0.00001	TRUE	superpathway of tetrahydrofolate biosynthesis and salvage [Clustered features]
Cirrhosis (Qin, 2014)	All	P__GLYCOLYSIS	100	0.00063	< 0.00001	TRUE	glycolysis I (from glucose 6-phosphate)
Cirrhosis (Qin, 2014)	All	P__GOLPDLCAT.PWY	100	0.00094	< 0.00001	TRUE	superpathway of glycerol degradation to 1,3-propanediol
Cirrhosis (Qin, 2014)	All	P__HEME.BIOSYNTHESIS.II	100	0.00466	< 0.00001	TRUE	heme _b_ biosynthesis I (aerobic)
Cirrhosis (Qin, 2014)	All	P__HEMESYN2.PWY	100	0.00193	< 0.00001	TRUE	heme _b_ biosynthesis II (oxygen-independent)
Cirrhosis (Qin, 2014)	All	P__HOMOSER.METSYN.PWY	100	0.00083	< 0.00001	TRUE	L-methionine biosynthesis I
Cirrhosis (Qin, 2014)	All	P__MET.SAM.PWY_Cluster226	100	0.0009	< 0.00001	TRUE	superpathway of _S_-adenosyl-L-methionine biosynthesis [Clustered features]
Cirrhosis (Qin, 2014)	All	P__METHGLYUT.PWY	100	0.00054	0.045	TRUE	superpathway of methylglyoxal degradation
Cirrhosis (Qin, 2014)	All	P__NONMEVIPP.PWY	100	0.00057	2e-05	TRUE	methylerythritol phosphate pathway I
Cirrhosis (Qin, 2014)	All	P__NONOXIPENT.PWY	100	0.00056	0.00117	TRUE	pentose phosphate pathway (non-oxidative branch) I
Cirrhosis (Qin, 2014)	All	P__P122.PWY	100	0.00107	< 0.00001	TRUE	heterolactic fermentation
Cirrhosis (Qin, 2014)	All	P__P125.PWY	100	0.00181	< 0.00001	TRUE	superpathway of (_R,R_)-butanediol biosynthesis
Cirrhosis (Qin, 2014)	All	P__PANTO.PWY	100	0.0014	< 0.00001	TRUE	phosphopantothenate biosynthesis I
Cirrhosis (Qin, 2014)	All	P__PANTOSYN.PWY	100	0.00137	< 0.00001	TRUE	superpathway of coenzyme A biosynthesis I (bacteria)
Cirrhosis (Qin, 2014)	All	P__PEPTIDOGLYCANSYN.PWY_Cluster250	100	0.00102	< 0.00001	TRUE	peptidoglycan biosynthesis I (_meso_-diaminopimelate containing) [Clustered features]
Cirrhosis (Qin, 2014)	All	P__PPGPPMET.PWY	100	0.00082	< 0.00001	TRUE	ppGpp metabolism
Cirrhosis (Qin, 2014)	All	P__PROTOCATECHUATE.ORTHO.CLEAVAGE.PWY_Cluster256	100	0.00043	0.00025	TRUE	protocatechuate degradation II (ortho-cleavage pathway) [Clustered features]
Cirrhosis (Qin, 2014)	All	P__PRPP.PWY	94	0.00059	0.00158	TRUE	superpathway of histidine, purine, and pyrimidine biosynthesis
Cirrhosis (Qin, 2014)	All	P__PWY.5097	100	0.00111	< 0.00001	TRUE	L-lysine biosynthesis VI
Cirrhosis (Qin, 2014)	All	P__PWY.5121	100	0.00081	< 0.00001	TRUE	superpathway of geranylgeranyl diphosphate biosynthesis II (via MEP)
Cirrhosis (Qin, 2014)	All	P__PWY.5180	100	0.00118	< 0.00001	TRUE	toluene degradation I (aerobic) (_via_ _o_-cresol)
Cirrhosis (Qin, 2014)	All	P__PWY.5347	100	0.00087	< 0.00001	TRUE	superpathway of L-methionine biosynthesis (transsulfuration)
Cirrhosis (Qin, 2014)	All	P__PWY.5384	100	0.00064	< 0.00001	TRUE	sucrose degradation IV (sucrose phosphorylase)
Cirrhosis (Qin, 2014)	All	P__PWY.5667_Cluster288	100	0.00163	< 0.00001	TRUE	CDP-diacylglycerol biosynthesis I [Clustered features]
Cirrhosis (Qin, 2014)	All	P__PWY.5676	96	0.00056	0.02461	TRUE	acetyl-CoA fermentation to butanoate
Cirrhosis (Qin, 2014)	All	P__PWY.5686	99	0.00055	< 0.00001	TRUE	UMP biosynthesis I
Cirrhosis (Qin, 2014)	All	P__PWY.5837	100	0.00606	< 0.00001	TRUE	2-carboxy-1,4-naphthoquinol biosynthesis
Cirrhosis (Qin, 2014)	All	P__PWY.5838_Cluster296	100	0.00263	< 0.00001	TRUE	superpathway of menaquinol-8 biosynthesis I [Clustered features]
Cirrhosis (Qin, 2014)	All	P__PWY.5840	100	0.00107	< 0.00001	TRUE	superpathway of menaquinol-7 biosynthesis
Cirrhosis (Qin, 2014)	All	P__PWY.5845_Cluster298	100	0.00046	0.06831	TRUE	superpathway of menaquinol-9 biosynthesis [Clustered features]
Cirrhosis (Qin, 2014)	All	P__PWY.5863	100	0.00493	< 0.00001	TRUE	superpathway of phylloquinol biosynthesis
Cirrhosis (Qin, 2014)	All	P__PWY.5897_Cluster302	100	0.00381	< 0.00001	TRUE	superpathway of menaquinol-11 biosynthesis [Clustered features]
Cirrhosis (Qin, 2014)	All	P__PWY.5910_Cluster303	100	0.00179	< 0.00001	TRUE	superpathway of geranylgeranyldiphosphate biosynthesis I (via mevalonate) [Clustered features]
Cirrhosis (Qin, 2014)	All	P__PWY.6151	100	0.00069	< 0.00001	TRUE	_S_-adenosyl-L-methionine salvage I
Cirrhosis (Qin, 2014)	All	P__PWY.6163	100	0.00115	< 0.00001	TRUE	chorismate biosynthesis from 3-dehydroquinate
Cirrhosis (Qin, 2014)	All	P__PWY.6385	100	0.00083	< 0.00001	TRUE	peptidoglycan biosynthesis III (mycobacteria)
Cirrhosis (Qin, 2014)	All	P__PWY.6471	100	0.00114	< 0.00001	TRUE	peptidoglycan biosynthesis IV (_Enterococcus faecium_)
Cirrhosis (Qin, 2014)	All	P__PWY.6562	100	0.00112	< 0.00001	TRUE	norspermidine biosynthesis
Cirrhosis (Qin, 2014)	All	P__PWY.6588	100	0.00087	< 0.00001	TRUE	pyruvate fermentation to acetone
Cirrhosis (Qin, 2014)	All	P__PWY.6609	100	0.00124	< 0.00001	TRUE	adenine and adenosine salvage III
Cirrhosis (Qin, 2014)	All	P__PWY.6700	100	0.00154	< 0.00001	TRUE	queuosine biosynthesis I (_de novo_)
Cirrhosis (Qin, 2014)	All	P__PWY.6703	100	0.0008	< 0.00001	TRUE	preQ_0_ biosynthesis
Cirrhosis (Qin, 2014)	All	P__PWY.6901	99	0.00067	< 0.00001	TRUE	superpathway of glucose and xylose degradation
Cirrhosis (Qin, 2014)	All	P__PWY.7199	100	0.00057	0.00124	TRUE	pyrimidine deoxyribonucleosides salvage
Cirrhosis (Qin, 2014)	All	P__PWY.7219	100	0.00048	0.02461	TRUE	adenosine ribonucleotides _de novo_ biosynthesis
Cirrhosis (Qin, 2014)	All	P__PWY.7221	100	0.00043	0.05647	TRUE	guanosine ribonucleotides _de novo_ biosynthesis
Cirrhosis (Qin, 2014)	All	P__PWY.7316	100	0.00046	0.01281	TRUE	dTDP-_N_-acetylviosamine biosynthesis
Cirrhosis (Qin, 2014)	All	P__PWY.7328	100	0.00077	< 0.00001	TRUE	superpathway of UDP-glucose-derived O-antigen building blocks biosynthesis
Cirrhosis (Qin, 2014)	All	P__PWY.7392	100	0.00075	< 0.00001	TRUE	taxadiene biosynthesis (engineered)
Cirrhosis (Qin, 2014)	All	P__PWY.7456	100	0.00082	< 0.00001	TRUE	&beta;-(1,4)-mannan degradation
Cirrhosis (Qin, 2014)	All	P__PWY.7560	100	0.00118	< 0.00001	TRUE	methylerythritol phosphate pathway II
Cirrhosis (Qin, 2014)	All	P__PWY0.1241	100	0.00133	< 0.00001	TRUE	ADP-L-_glycero_-&beta;-D-_manno_-heptose biosynthesis
Cirrhosis (Qin, 2014)	All	P__PWY0.1297	100	0.00094	< 0.00001	TRUE	superpathway of purine deoxyribonucleosides degradation
Cirrhosis (Qin, 2014)	All	P__PWY0.1298	100	0.0005	0.02008	TRUE	superpathway of pyrimidine deoxyribonucleosides degradation
Cirrhosis (Qin, 2014)	All	P__PWYG.321	100	0.00152	< 0.00001	TRUE	mycolate biosynthesis
Cirrhosis (Qin, 2014)	All	P__PYRIDNUCSAL.PWY	100	0.0018	< 0.00001	TRUE	NAD salvage pathway I (PNC VI cycle)
Cirrhosis (Qin, 2014)	All	P__TRNA.CHARGING.PWY	100	0.00213	< 0.00001	TRUE	tRNA charging
Cirrhosis (Qin, 2014)	All	T__Holdemanella.biformis	90	0.00046	< 0.00001	TRUE	Holdemanella biformis
CRC (Feng, 2015)	All	T__Fusicatenibacter.saccharivorans	100	0.0016	3e-05	TRUE	Fusicatenibacter saccharivorans
CRC (Feng, 2015)	All	T__.Ruminococcus..torques	98	0.00255	< 0.00001	TRUE	Ruminococcus torques
CRC (Feng, 2015)	All	T__Streptococcus.parasanguinis	83	0.00148	0.01033	TRUE	Streptococcus parasanguinis
CRC (Feng, 2015)	All	T__Bacteroides.xylanisolvens	100	0.00167	< 0.00001	TRUE	Bacteroides xylanisolvens
CRC (Feng, 2015)	All	T__Streptococcus.thermophilus	96	0.00181	< 0.00001	TRUE	Streptococcus thermophilus
CRC (Feng, 2015)	All	T__Alistipes.finegoldii	100	0.00261	< 0.00001	TRUE	Alistipes finegoldii
CRC (Feng, 2015)	All	T__Veillonella.atypica	93	0.00185	< 0.00001	TRUE	Veillonella atypica
CRC (Feng, 2015)	All	T__Veillonella.dispar	100	0.00277	< 0.00001	TRUE	Veillonella dispar
CRC (Feng, 2015)	All	T__Holdemania.filiformis	98	0.00146	0.00018	TRUE	Holdemania filiformis
CRC (Feng, 2015)	All	T__Gemella.morbillorum	100	0.00592	< 0.00001	TRUE	Gemella morbillorum
CRC (Feng, 2015)	All	T__Eubacterium.sp..CAG.180	75	0.00099	0.03057	TRUE	Eubacterium sp CAG 180
CRC (Feng, 2015)	All	T__Methanobrevibacter.smithii	100	0.00428	< 0.00001	TRUE	Methanobrevibacter smithii
CRC (Feng, 2015)	All	T__Oscillibacter.sp..CAG.241	96	0.0013	0.00014	TRUE	Oscillibacter sp CAG 241
CRC (Feng, 2015)	All	T__Actinomyces.sp..ICM47	100	0.00263	< 0.00001	TRUE	Actinomyces sp ICM47
CRC (Feng, 2015)	All	T__Butyricimonas.virosa	100	0.00252	< 0.00001	TRUE	Butyricimonas virosa
CRC (Feng, 2015)	All	T__Clostridium.sp..CAG.167	76	0.00097	0.00014	TRUE	Clostridium sp CAG 167
CRC (Feng, 2015)	All	T__Bifidobacterium.bifidum	100	0.00139	< 0.00001	TRUE	Bifidobacterium bifidum
CRC (Feng, 2015)	All	T__Ruminococcaceae.bacterium.D16	99	0.00145	< 0.00001	TRUE	Ruminococcaceae bacterium D16
CRC (Feng, 2015)	All	T__Solobacterium.moorei	100	0.00175	< 0.00001	TRUE	Solobacterium moorei
CRC (Feng, 2015)	All	T__Lachnospira.pectinoschiza	100	0.0015	< 0.00001	TRUE	Lachnospira pectinoschiza
CRC (Feng, 2015)	All	T__Prevotella.copri	100	0.03146	< 0.00001	TRUE	Prevotella copri
CRC (Feng, 2015)	All	T__Lacrimispora.saccharolytica	100	0.00127	< 0.00001	TRUE	Lacrimispora saccharolytica
CRC (Feng, 2015)	All	T__Catenibacterium.mitsuokai	77	0.00082	< 0.00001	TRUE	Catenibacterium mitsuokai
CRC (Feng, 2015)	All	T__Lactobacillus.rogosae	95	0.00132	< 0.00001	TRUE	Lactobacillus rogosae
CRC (Feng, 2015)	All	T__Bacteroides.galacturonicus	93	0.00088	< 0.00001	TRUE	Bacteroides galacturonicus
CRC (Feng, 2015)	All	T__Parvimonas.micra	100	0.00507	< 0.00001	TRUE	Parvimonas micra
CRC (Feng, 2015)	All	T__Faecalicoccus.pleomorphus	100	0.00262	< 0.00001	TRUE	Faecalicoccus pleomorphus
CRC (Feng, 2015)	All	P__P108.PWY	100	0.0014	0.05913	TRUE	pyruvate fermentation to propanoate I
CRC (Feng, 2015)	All	P__PWY.5100	100	0.0022	< 0.00001	TRUE	pyruvate fermentation to acetate and lactate II
CRC (Feng, 2015)	All	P__PWY.5154	100	0.00266	< 0.00001	TRUE	L-arginine biosynthesis III (via _N_-acetyl-L-citrulline)
CRC (Feng, 2015)	All	P__PWY.5973	100	0.0025	< 0.00001	TRUE	_cis_-vaccenate biosynthesis
CRC (Feng, 2015)	All	P__PWY.6147_Cluster328	100	0.0018	< 0.00001	TRUE	6-hydroxymethyl-dihydropterin diphosphate biosynthesis I [Clustered features]
CRC (Feng, 2015)	All	P__PWY.6628	76	0.00113	0.08819	TRUE	superpathway of L-phenylalanine biosynthesis
CRC (Feng, 2015)	All	P__PWY.6703	94	0.00141	0.00031	TRUE	preQ_0_ biosynthesis
CRC (Feng, 2015)	All	P__PWY.7332	97	0.00138	< 0.00001	TRUE	superpathway of UDP-_N_-acetylglucosamine-derived O-antigen building blocks biosynthesis
CRC (Feng, 2015)	All	P__THISYN.PWY	100	0.00476	< 0.00001	TRUE	superpathway of thiamine diphosphate biosynthesis I
CRC (Yachida, 2019)	All	T__Parvimonas.micra	100	0.00886	< 0.00001	TRUE	Parvimonas micra
CRC (Yachida, 2019)	All	T__Odoribacter.laneus	100	0.00109	< 0.00001	TRUE	Odoribacter laneus
CRC (Yachida, 2019)	All	T__Porphyromonas.uenonis_Cluster61	100	0.00091	< 0.00001	TRUE	Porphyromonas uenonis [Clustered features]
CRC (Yachida, 2019)	All	T__Christensenella.minuta	96	0.00062	0.01894	TRUE	Christensenella minuta
CRC (Yachida, 2019)	All	T__Fusobacterium.nucleatum.subsp..nucleatum	100	0.00829	< 0.00001	TRUE	Fusobacterium nucleatum subsp nucleatum
CRC (Yachida, 2019)	All	T__Dialister.pneumosintes	98	0.00088	< 0.00001	TRUE	Dialister pneumosintes
CRC (Yachida, 2019)	All	T__Fusobacterium.nucleatum.subsp..polymorphum	100	0.00243	< 0.00001	TRUE	Fusobacterium nucleatum subsp polymorphum
CRC (Yachida, 2019)	All	T__Peptostreptococcus.stomatis	100	0.00932	< 0.00001	TRUE	Peptostreptococcus stomatis
CRC (Yachida, 2019)	All	T__Hespellia.porcina	99	0.00087	2e-05	TRUE	Hespellia porcina
CRC (Yachida, 2019)	All	T__Fusobacterium.nucleatum.subsp..fusiforme_Cluster257	100	0.00133	< 0.00001	TRUE	Fusobacterium nucleatum subsp fusiforme [Clustered features]
CRC (Yachida, 2019)	All	T__Gemella.morbillorum	100	0.00237	< 0.00001	TRUE	Gemella morbillorum
CRC (Yachida, 2019)	All	T__Fusobacterium.nucleatum.subsp..animalis	100	0.00363	< 0.00001	TRUE	Fusobacterium nucleatum subsp animalis
CRC (Yachida, 2019)	All	T__Fusobacterium.nucleatum.subsp..vincentii	100	0.00669	< 0.00001	TRUE	Fusobacterium nucleatum subsp vincentii
CRC (Yachida, 2019)	All	T__Fusobacterium.canifelinum	100	0.00337	< 0.00001	TRUE	Fusobacterium canifelinum
CRC (Yachida, 2019)	All	T__Prevotella.intermedia	100	0.00324	< 0.00001	TRUE	Prevotella intermedia
CRC (Yachida, 2019)	All	T__Fusobacterium.necrophorum.subsp..funduliforme_Cluster356	99	0.00098	< 0.00001	TRUE	Fusobacterium necrophorum subsp funduliforme [Clustered features]
CRC (Yachida, 2019)	All	T__Peptostreptococcus.anaerobius	100	0.01051	< 0.00001	TRUE	Peptostreptococcus anaerobius
CRC (Yachida, 2019)	All	T__Fusobacterium.equinum	94	0.0006	< 0.00001	TRUE	Fusobacterium equinum
CRC (Yachida, 2019)	All	T__Clostridium.saccharobutylicum	100	0.00085	< 0.00001	TRUE	Clostridium saccharobutylicum
CRC (Yachida, 2019)	All	T__Prevotella.nigrescens	92	0.00067	0.04244	TRUE	Prevotella nigrescens
CRC (Yachida, 2019)	All	T__Fusobacterium.simiae	100	0.00505	< 0.00001	TRUE	Fusobacterium simiae
CRC (Yachida, 2019)	All	T__Selenomonas.sputigena	100	0.00313	< 0.00001	TRUE	Selenomonas sputigena
CRC (Yachida, 2019)	All	T__Succinatimonas.hippei	94	0.00037	0.00041	TRUE	Succinatimonas hippei
CRC (Yachida, 2019)	All	T__Clostridium.puniceum	98	0.00064	0.01541	TRUE	Clostridium puniceum
CRC (Yachida, 2019)	All	T__Porphyromonas.endodontalis	97	0.00064	0.00918	TRUE	Porphyromonas endodontalis
CRC (Yachida, 2019)	All	T__Lactobacillus.rogosae	99	0.00074	0.00918	TRUE	Lactobacillus rogosae
CRC (Yachida, 2019)	All	M__C00956_alpha.Aminoadipate	100	0.00191	< 0.00001	TRUE	C00956_alpha.Aminoadipate
CRC (Yachida, 2019)	All	M__C00020_AMP	99	0.00079	2e-05	TRUE	C00020_AMP
CRC (Yachida, 2019)	All	M__Cysteine.glutathione.disulphide..Divalent	96	0.00038	4e-05	TRUE	Cysteine.glutathione.disulphide..Divalent
CRC (Yachida, 2019)	All	M__C00334_GABA	100	0.00081	0.00058	TRUE	C00334_GABA
CRC (Yachida, 2019)	All	M__C00093_Glycerophosphate	97	0.00065	< 0.00001	TRUE	C00093_Glycerophosphate
CRC (Yachida, 2019)	All	M__C02155_Gly.Leu	100	0.00091	< 0.00001	TRUE	C02155_Gly.Leu
CRC (Yachida, 2019)	All	M__C00263_Homoserine	98	0.00095	< 0.00001	TRUE	C00263_Homoserine
CRC (Yachida, 2019)	All	M__C01015_Hydroxyproline	100	0.00131	< 0.00001	TRUE	C01015_Hydroxyproline
CRC (Yachida, 2019)	All	M__C03570_Mannosamine	94	0.00055	< 0.00001	TRUE	C03570_Mannosamine
CRC (Yachida, 2019)	All	M__C01026_N.N.Dimethylglycine	100	0.00178	< 0.00001	TRUE	C01026_N.N.Dimethylglycine
CRC (Yachida, 2019)	All	M__C04501_N.Acetylglucosamine.1.phosphate	100	0.00196	< 0.00001	TRUE	C04501_N.Acetylglucosamine.1.phosphate
CRC (Yachida, 2019)	All	M__C00357_N.Acetylglucosamine.6.phosphate	98	0.00057	0.01031	TRUE	C00357_N.Acetylglucosamine.6.phosphate
CRC (Yachida, 2019)	All	M__C01005_O.Phosphoserine	96	0.00043	0.01045	TRUE	C01005_O.Phosphoserine
CRC (Yachida, 2019)	All	M__C00065_Ser	100	0.00211	< 0.00001	TRUE	C00065_Ser
CRC (Yachida, 2019)	All	M__C00493_Shikimate	84	0.00052	0.04535	TRUE	C00493_Shikimate
CRC (Yachida, 2019)	All	M__C01104_Trimethylamine.N.oxide	81	0.00065	< 0.00001	TRUE	C01104_Trimethylamine.N.oxide
CRC (Yachida, 2019)	All	M__C00105_UMP	100	0.00074	0.00158	TRUE	C00105_UMP
CRC (Yachida, 2019)	All	M__C00785_Urocanate	100	0.0026	< 0.00001	TRUE	C00785_Urocanate
CRC (Yachida, 2019)	All	M__C02494_1.Methyladenosine	85	0.00047	0.01894	TRUE	C02494_1.Methyladenosine
CRC (Yachida, 2019)	All	M__C05629_3.Phenylpropionate	94	0.00061	0.00195	TRUE	C05629_3.Phenylpropionate
CRC (Yachida, 2019)	All	M__C16741_5.Hydroxylysine	100	0.00198	< 0.00001	TRUE	C16741_5.Hydroxylysine
ESRD (Wang, 2020)	All	T__Eggerthella_lenta	100	0.00162	< 0.00001	TRUE	Eggerthella_lenta
ESRD (Wang, 2020)	All	T__Prevotella_copri	100	0.00217	< 0.00001	TRUE	Prevotella_copri
ESRD (Wang, 2020)	All	T__Lactobacillus_rogosae	100	0.0003	3e-05	TRUE	Lactobacillus_rogosae
ESRD (Wang, 2020)	All	T__Blautia_wexlerae	100	0.00045	2e-05	TRUE	Blautia_wexlerae
ESRD (Wang, 2020)	All	T__Ruminococcus_gnavus	100	0.00114	< 0.00001	TRUE	Ruminococcus_gnavus
ESRD (Wang, 2020)	All	T__Eisenbergiella_massiliensis	100	0.00034	< 0.00001	TRUE	Eisenbergiella_massiliensis
ESRD (Wang, 2020)	All	T__Eubacterium_rectale	100	0.00048	0.00151	TRUE	Eubacterium_rectale
ESRD (Wang, 2020)	All	T__Lachnospira_pectinoschiza	100	0.00055	< 0.00001	TRUE	Lachnospira_pectinoschiza
ESRD (Wang, 2020)	All	T__Roseburia_faecis	100	0.00164	< 0.00001	TRUE	Roseburia_faecis
ESRD (Wang, 2020)	All	T__Sellimonas_intestinalis	100	0.00027	0.00131	TRUE	Sellimonas_intestinalis
ESRD (Wang, 2020)	All	T__Ruminococcus_callidus	100	0.00031	< 0.00001	TRUE	Ruminococcus_callidus
ESRD (Wang, 2020)	All	T__Ruthenibacterium_lactatiformans	100	0.00115	< 0.00001	TRUE	Ruthenibacterium_lactatiformans
ESRD (Wang, 2020)	All	T__Clostridium_spiroforme	100	0.00067	< 0.00001	TRUE	Clostridium_spiroforme
ESRD (Wang, 2020)	All	T__Haemophilus_parainfluenzae	100	0.00028	0.00049	TRUE	Haemophilus_parainfluenzae
ESRD (Wang, 2020)	All	P__GLCMANNANAUT.PWY	100	0.00055	< 0.00001	TRUE	superpathway of _N_-acetylglucosamine, _N_-acetylmannosamine and _N_-acetylneuraminate degradation
ESRD (Wang, 2020)	All	P__PWY.5676	100	0.00065	< 0.00001	TRUE	acetyl-CoA fermentation to butanoate
ESRD (Wang, 2020)	All	P__PWY.7237	100	0.00055	4e-05	TRUE	_myo_-, _chiro_- and _scyllo_-inositol degradation
ESRD (Wang, 2020)	All	M__Phenol	100	0.00045	0.00022	TRUE	Phenol
ESRD (Wang, 2020)	All	M__Toluene	100	0.00197	< 0.00001	TRUE	Toluene
ESRD (Wang, 2020)	All	M__Benzene	100	0.00049	0.0179	TRUE	Benzene
ESRD (Wang, 2020)	All	M__Butyric.acid	100	0.00105	< 0.00001	TRUE	Butyric.acid
ESRD (Wang, 2020)	All	M__Acetic.acid	100	0.00075	< 0.00001	TRUE	Acetic.acid
ESRD (Wang, 2020)	All	M__Methyl.acetate	100	0.00168	< 0.00001	TRUE	Methyl.acetate
ESRD (Wang, 2020)	All	M__Methyl.butyrate	100	0.00188	< 0.00001	TRUE	Methyl.butyrate
ESRD (Wang, 2020)	All	M__309_Xylene	100	0.00412	< 0.00001	TRUE	309_Xylene
ESRD (Wang, 2020)	All	M__Propionic.acid	100	0.01014	< 0.00001	TRUE	Propionic.acid
ESRD (Wang, 2020)	All	M__Methyl.propionate	100	0.00231	< 0.00001	TRUE	Methyl.propionate
ESRD (Wang, 2020)	All	M__....Menthone	100	0.021	< 0.00001	TRUE	....Menthone
ESRD (Wang, 2020)	All	M__Quinoline	100	0.00483	< 0.00001	TRUE	Quinoline
ESRD (Wang, 2020)	All	M__Methylamine..N.N.dimethyl.	100	0.00181	< 0.00001	TRUE	Methylamine..N.N.dimethyl.
ESRD (Wang, 2020)	All	M__Hexanal	100	0.00075	< 0.00001	TRUE	Hexanal
ESRD (Wang, 2020)	All	M__Decane..2.4.6.trimethyl.	100	0.00053	0.00068	TRUE	Decane..2.4.6.trimethyl.
ESRD (Wang, 2020)	All	M__Pentadecanal	100	0.01949	< 0.00001	TRUE	Pentadecanal
ESRD (Wang, 2020)	All	M__2.Oxohexane	100	0.0239	< 0.00001	TRUE	2.Oxohexane
ESRD (Wang, 2020)	All	M__2.Bromomethyl.1.3.dioxolane	100	0.00109	< 0.00001	TRUE	2.Bromomethyl.1.3.dioxolane
ESRD (Wang, 2020)	All	M__Hexanoic.acid	100	0.00084	< 0.00001	TRUE	Hexanoic.acid
ESRD (Wang, 2020)	All	M__Mequinol	100	0.00109	< 0.00001	TRUE	Mequinol
ESRD (Wang, 2020)	All	M__1.3.Cyclohexadiene..5..1.5.dimethyl.4.hexenyl..2.methyl....S..R..S....	100	0.00107	< 0.00001	TRUE	1.3.Cyclohexadiene..5..1.5.dimethyl.4.hexenyl..2.methyl....S..R..S....
ESRD (Wang, 2020)	All	M__Oxime...methoxy.phenyl._	100	0.00276	< 0.00001	TRUE	Oxime...methoxy.phenyl._
ESRD (Wang, 2020)	All	M__Butanoic.acid..butyl.ester	100	0.00121	< 0.00001	TRUE	Butanoic.acid..butyl.ester
ESRD (Wang, 2020)	All	M__3.4.Dihydroxyphenylglycol	100	0.00107	< 0.00001	TRUE	3.4.Dihydroxyphenylglycol
ESRD (Wang, 2020)	All	M__Benzene..1..chloromethyl..3.methoxy.	100	0.00052	< 0.00001	TRUE	Benzene..1..chloromethyl..3.methoxy.
ESRD (Wang, 2020)	All	M__5.hydroxy.7.methoxyflavanone..tert..butyldimethylsilyl.ether	100	0.00083	< 0.00001	TRUE	5.hydroxy.7.methoxyflavanone..tert..butyldimethylsilyl.ether
ESRD (Wang, 2020)	All	M__Ethanol..1..2.butoxyethoxy..	100	0.00194	< 0.00001	TRUE	Ethanol..1..2.butoxyethoxy..
ESRD (Wang, 2020)	All	M__3.Hexanol..2.methyl.	100	0.00067	< 0.00001	TRUE	3.Hexanol..2.methyl.
ESRD (Wang, 2020)	All	M__Ethyl.methyl.disulfide	100	0.00147	< 0.00001	TRUE	Ethyl.methyl.disulfide
ESRD (Wang, 2020)	All	M__Mesitylene	100	0.00319	< 0.00001	TRUE	Mesitylene
ESRD (Wang, 2020)	All	M__Heptanal	100	0.00158	< 0.00001	TRUE	Heptanal
ESRD (Wang, 2020)	All	M__2.Methyl.4.heptanone	100	0.00058	< 0.00001	TRUE	2.Methyl.4.heptanone
ESRD (Wang, 2020)	All	M__1.7.Di.3.ethylphenyl..2.2.4.4.6.6.hexamethyl.1.3.5.7.tetraoxa.2.4.6.trisilaheptane	100	0.0382	< 0.00001	TRUE	1.7.Di.3.ethylphenyl..2.2.4.4.6.6.hexamethyl.1.3.5.7.tetraoxa.2.4.6.trisilaheptane
ESRD (Wang, 2020)	All	M__Tetrahydropyran.Z.10.dodecenoate	100	0.00098	< 0.00001	TRUE	Tetrahydropyran.Z.10.dodecenoate
ESRD (Wang, 2020)	All	M__Pentanal..2.4.dimethyl.	100	0.0052	< 0.00001	TRUE	Pentanal..2.4.dimethyl.
ESRD (Wang, 2020)	All	M__2.Heptanone..5.methyl.	100	0.01241	< 0.00001	TRUE	2.Heptanone..5.methyl.
ESRD (Wang, 2020)	All	M__Z.1.6.Tridecadiene	100	0.00242	< 0.00001	TRUE	Z.1.6.Tridecadiene
ESRD (Wang, 2020)	All	M__cis.9.Hexadecenal	100	0.00044	0.04898	TRUE	cis.9.Hexadecenal
ESRD (Wang, 2020)	All	M__Tributyl.phosphate	100	0.00211	< 0.00001	TRUE	Tributyl.phosphate
ESRD (Wang, 2020)	All	M__Benzaldehyde..3.chloro.5.methoxy.4...4.methylphenyl.methoxy..	100	0.00682	< 0.00001	TRUE	Benzaldehyde..3.chloro.5.methoxy.4...4.methylphenyl.methoxy..
ESRD (Wang, 2020)	All	M__Benzene..1.ethyl.4.methyl.	100	0.00172	< 0.00001	TRUE	Benzene..1.ethyl.4.methyl.
ESRD (Wang, 2020)	All	M__Heptasiloxane..hexadecamethyl.	100	0.00119	< 0.00001	TRUE	Heptasiloxane..hexadecamethyl.
ESRD (Wang, 2020)	All	M__....Borneol	100	0.00034	0.09374	TRUE	....Borneol
ESRD (Wang, 2020)	All	M__Bicyclo.4.1.0.heptane..7.methylene.	100	0.00154	< 0.00001	TRUE	Bicyclo.4.1.0.heptane..7.methylene.
ESRD (Wang, 2020)	All	M__Benzoic.acid..3.4.dichlorophenyl.ester	100	0.00056	0.00017	TRUE	Benzoic.acid..3.4.dichlorophenyl.ester
ESRD (Wang, 2020)	All	M__1.1.Dichloropentane	100	0.00058	< 0.00001	TRUE	1.1.Dichloropentane
ESRD (Wang, 2020)	All	M__Methyl.tetradecanoate	100	0.00118	< 0.00001	TRUE	Methyl.tetradecanoate
MS (MetaCardis)	All	T__motu_linkage_group_310	98	0.00122	< 0.00001	TRUE	motu_linkage_group_310
MS (MetaCardis)	All	T__motu_linkage_group_63	100	0.00074	< 0.00001	TRUE	motu_linkage_group_63
MS (MetaCardis)	All	T__Collinsella_aerofaciens	96	0.00107	< 0.00001	TRUE	Collinsella_aerofaciens
MS (MetaCardis)	All	T__Bilophila_wadsworthia	100	0.00115	< 0.00001	TRUE	Bilophila_wadsworthia
MS (MetaCardis)	All	T__motu_linkage_group_333	87	0.00076	< 0.00001	TRUE	motu_linkage_group_333
MS (MetaCardis)	All	T__motu_linkage_group_226	82	0.00064	< 0.00001	TRUE	motu_linkage_group_226
MS (MetaCardis)	All	T__motu_linkage_group_251	91	0.00061	< 0.00001	TRUE	motu_linkage_group_251
MS (MetaCardis)	All	T__Ruminococcus_sp__5_1_39BFAA	95	0.00077	0.04742	TRUE	Ruminococcus_sp__5_1_39BFAA
MS (MetaCardis)	All	T__Bacteroides_finegoldii	89	0.00054	0.00561	TRUE	Bacteroides_finegoldii
MS (MetaCardis)	All	T__motu_linkage_group_456	100	0.00273	< 0.00001	TRUE	motu_linkage_group_456
MS (MetaCardis)	All	T__Haemophilus_parainfluenzae	100	0.00393	< 0.00001	TRUE	Haemophilus_parainfluenzae
MS (MetaCardis)	All	T__Coprococcus_catus	99	0.00129	< 0.00001	TRUE	Coprococcus_catus
MS (MetaCardis)	All	T__X_Ruminococcus__torques	100	0.00107	< 0.00001	TRUE	X_Ruminococcus__torques
MS (MetaCardis)	All	P__M00357	74	0.00078	0.03487	TRUE	Methanogenesis, acetate => methane
MS (MetaCardis)	All	P__M00189	100	0.00136	< 0.00001	TRUE	M00189 DEPRECATED PATHWAY/MODULE
MS (MetaCardis)	All	P__M00427	99	0.00115	< 0.00001	TRUE	M00427 DEPRECATED PATHWAY/MODULE
MS (MetaCardis)	All	S__SERUM_ABS_L_leucine_1	100	0.00076	0.01002	TRUE	SERUM_ABS_L_leucine_1
MS (MetaCardis)	All	S__SERUM_ABS_talose_2	100	0.00691	< 0.00001	TRUE	SERUM_ABS_talose_2
MS (MetaCardis)	All	S__SERUM_ABS_glycerol	100	0.00236	< 0.00001	TRUE	SERUM_ABS_glycerol
MS (MetaCardis)	All	S__SERUM_ABS_maltose_1	99	0.00111	< 0.00001	TRUE	SERUM_ABS_maltose_1
MS (MetaCardis)	All	S__SERUM_ABS_palmitic_acid	100	0.00098	< 0.00001	TRUE	SERUM_ABS_palmitic_acid
MS (MetaCardis)	All	S__SERUM_ABS_D_glucose_1	100	0.00651	< 0.00001	TRUE	SERUM_ABS_D_glucose_1
MS (MetaCardis)	All	S__SERUM_ABS_oleic_acid	100	0.00089	< 0.00001	TRUE	SERUM_ABS_oleic_acid
MS (MetaCardis)	All	S__SERUM_ABS_2_oleoylglycerol	100	0.00581	< 0.00001	TRUE	SERUM_ABS_2_oleoylglycerol
MS (MetaCardis)	All	S__SERUM_ABS_pyruvic_acid	100	0.00897	< 0.00001	TRUE	SERUM_ABS_pyruvic_acid
MS (MetaCardis)	All	S__SERUM_ABS_D_mannose_1	100	0.01052	< 0.00001	TRUE	SERUM_ABS_D_mannose_1
MS (MetaCardis)	All	S__SERUM_ABS_lactose_1	100	0.00351	< 0.00001	TRUE	SERUM_ABS_lactose_1
MS (MetaCardis)	All	S__SERUM_ABS_alpha_ketoglutaric_acid	100	0.00491	< 0.00001	TRUE	SERUM_ABS_alpha_ketoglutaric_acid
MS (MetaCardis)	All	S__SERUM_ABS_D_P_trehalose	99	0.00143	< 0.00001	TRUE	SERUM_ABS_D_P_trehalose
MS (MetaCardis)	All	S__SERUM_ABS_hexanoic_acid	99	0.00112	< 0.00001	TRUE	SERUM_ABS_hexanoic_acid
MS (MetaCardis)	All	S__SERUM_ABS_xylulose	100	0.00079	0.00039	TRUE	SERUM_ABS_xylulose
MS (MetaCardis)	All	S__SERUM_ABS_L_glutamic_acid_2	100	0.00473	< 0.00001	TRUE	SERUM_ABS_L_glutamic_acid_2
MS (MetaCardis)	All	S__SERUM_ABS_cellotetraose	100	0.00098	< 0.00001	TRUE	SERUM_ABS_cellotetraose
MS (MetaCardis)	All	S__SERUM_ABS_gluconic_acid_2	100	0.00129	< 0.00001	TRUE	SERUM_ABS_gluconic_acid_2
MS (MetaCardis)	All	S__SERUM_NMR_ABSOLUTE_Alanine	98	0.00097	< 0.00001	TRUE	SERUM_NMR_ABSOLUTE_Alanine
MS (MetaCardis)	All	S__SERUM_NMR_ABSOLUTE_Creatine	99	0.00095	< 0.00001	TRUE	SERUM_NMR_ABSOLUTE_Creatine
MS (MetaCardis)	All	S__SERUM_NMR_ABSOLUTE_Glutamic_acid	100	0.00224	< 0.00001	TRUE	SERUM_NMR_ABSOLUTE_Glutamic_acid
MS (MetaCardis)	All	S__SERUM_NMR_ABSOLUTE_Isoleucine	100	0.00136	< 0.00001	TRUE	SERUM_NMR_ABSOLUTE_Isoleucine
MS (MetaCardis)	All	S__SERUM_NMR_ABSOLUTE_Phenylalanine	76	0.00036	0.05849	TRUE	SERUM_NMR_ABSOLUTE_Phenylalanine
MS (MetaCardis)	All	S__SERUM_NMR_ABSOLUTE_Tyrosine	99	0.00053	< 0.00001	TRUE	SERUM_NMR_ABSOLUTE_Tyrosine
MS (MetaCardis)	All	S__SERUM_NMR_ABSOLUTE_Acetic_acid	98	0.00065	< 0.00001	TRUE	SERUM_NMR_ABSOLUTE_Acetic_acid
MS (MetaCardis)	All	S__SERUM_NMR_ABSOLUTE_Pyruvic_acid	100	0.00348	< 0.00001	TRUE	SERUM_NMR_ABSOLUTE_Pyruvic_acid
MS (MetaCardis)	All	S__SERUM_NMR_ABSOLUTE_Glucose	100	0.0023	< 0.00001	TRUE	SERUM_NMR_ABSOLUTE_Glucose
MS (MetaCardis)	All	S__SERUM_TMAO_Isovaleryl_Carnitine	100	0.00112	5e-05	TRUE	SERUM_TMAO_Isovaleryl_Carnitine
MS (MetaCardis)	All	T__Lactococcus_lactis	65	0.00062	0.00767	TRUE	Lactococcus_lactis
MS (MetaCardis)	All	T__Bacteroides_coprocola	75	0.00035	0.00676	TRUE	Bacteroides_coprocola
MS (MetaCardis)	All	T__motu_linkage_group_686	70	0.00077	< 0.00001	TRUE	motu_linkage_group_686
MS (MetaCardis)	All	T__motu_linkage_group_282	93	0.00071	< 0.00001	TRUE	motu_linkage_group_282
MS (MetaCardis)	All	S__SERUM_NMR_ABSOLUTE_Formic_acid	83	0.00029	0.03453	TRUE	SERUM_NMR_ABSOLUTE_Formic_acid
MS (MetaCardis)	All	T__motu_linkage_group_219	54	0.00042	0.02877	TRUE	motu_linkage_group_219
T2D (MetaCardis)	All	T__motu_linkage_group_104	100	0.00061	< 0.00001	TRUE	motu_linkage_group_104
T2D (MetaCardis)	All	T__motu_linkage_group_415	100	0.00058	< 0.00001	TRUE	motu_linkage_group_415
T2D (MetaCardis)	All	T__motu_linkage_group_258	100	0.00054	0.00075	TRUE	motu_linkage_group_258
T2D (MetaCardis)	All	T__motu_linkage_group_212	100	0.0008	< 0.00001	TRUE	motu_linkage_group_212
T2D (MetaCardis)	All	T__motu_linkage_group_205	98	0.0003	< 0.00001	TRUE	motu_linkage_group_205
T2D (MetaCardis)	All	T__motu_linkage_group_349	100	0.00062	4e-05	TRUE	motu_linkage_group_349
T2D (MetaCardis)	All	T__Bilophila_wadsworthia	100	0.00081	< 0.00001	TRUE	Bilophila_wadsworthia
T2D (MetaCardis)	All	T__motu_linkage_group_327	100	0.00093	< 0.00001	TRUE	motu_linkage_group_327
T2D (MetaCardis)	All	T__motu_linkage_group_625	96	0.00027	0.0449	TRUE	motu_linkage_group_625
T2D (MetaCardis)	All	T__motu_linkage_group_636	99	0.00064	< 0.00001	TRUE	motu_linkage_group_636
T2D (MetaCardis)	All	T__motu_linkage_group_151	100	0.00169	< 0.00001	TRUE	motu_linkage_group_151
T2D (MetaCardis)	All	T__motu_linkage_group_686	100	0.00038	< 0.00001	TRUE	motu_linkage_group_686
T2D (MetaCardis)	All	T__Escherichia_coli	100	0.0014	< 0.00001	TRUE	Escherichia_coli
T2D (MetaCardis)	All	T__motu_linkage_group_551	100	0.00056	0.00529	TRUE	motu_linkage_group_551
T2D (MetaCardis)	All	T__motu_linkage_group_282	100	0.00127	< 0.00001	TRUE	motu_linkage_group_282
T2D (MetaCardis)	All	T__motu_linkage_group_517	100	0.00434	< 0.00001	TRUE	motu_linkage_group_517
T2D (MetaCardis)	All	T__Clostridium_symbiosum	94	0.00029	6e-05	TRUE	Clostridium_symbiosum
T2D (MetaCardis)	All	T__motu_linkage_group_600	100	0.00039	0.00092	TRUE	motu_linkage_group_600
T2D (MetaCardis)	All	T__motu_linkage_group_376	100	0.0005	0.00092	TRUE	motu_linkage_group_376
T2D (MetaCardis)	All	T__motu_linkage_group_103	100	0.00123	< 0.00001	TRUE	motu_linkage_group_103
T2D (MetaCardis)	All	T__motu_linkage_group_65	92	0.0003	< 0.00001	TRUE	motu_linkage_group_65
T2D (MetaCardis)	All	T__motu_linkage_group_452	93	0.00034	5e-05	TRUE	motu_linkage_group_452
T2D (MetaCardis)	All	T__Clostridium_bolteae	100	0.00047	< 0.00001	TRUE	Clostridium_bolteae
T2D (MetaCardis)	All	T__X_Ruminococcus__torques	100	0.00068	2e-05	TRUE	X_Ruminococcus__torques
T2D (MetaCardis)	All	T__motu_linkage_group_307	100	0.00111	< 0.00001	TRUE	motu_linkage_group_307
T2D (MetaCardis)	All	T__motu_linkage_group_638	100	0.0006	1e-05	TRUE	motu_linkage_group_638
T2D (MetaCardis)	All	T__motu_linkage_group_113	78	0.00026	0.03509	TRUE	motu_linkage_group_113
T2D (MetaCardis)	All	P__M00279	100	0.00071	< 0.00001	TRUE	M00279 DEPRECATED PATHWAY/MODULE
T2D (MetaCardis)	All	P__M00197_Cluster306	100	0.00071	< 0.00001	TRUE	M00197 DEPRECATED PATHWAY/MODULE [Clustered features]
T2D (MetaCardis)	All	P__M00602	100	0.00068	< 0.00001	TRUE	M00602 DEPRECATED PATHWAY/MODULE
T2D (MetaCardis)	All	P__M00171	100	0.00082	< 0.00001	TRUE	C4-dicarboxylic acid cycle, NAD - malic enzyme type
T2D (MetaCardis)	All	P__M00200	100	0.00068	< 0.00001	TRUE	M00200 DEPRECATED PATHWAY/MODULE
T2D (MetaCardis)	All	P__M00394	99	0.00074	< 0.00001	TRUE	M00394 DEPRECATED PATHWAY/MODULE
T2D (MetaCardis)	All	P__M00276	100	0.00063	< 0.00001	TRUE	M00276 DEPRECATED PATHWAY/MODULE
T2D (MetaCardis)	All	P__M00429	100	0.00074	< 0.00001	TRUE	M00429 DEPRECATED PATHWAY/MODULE
T2D (MetaCardis)	All	P__M00012	100	0.00079	< 0.00001	TRUE	Glyoxylate cycle
T2D (MetaCardis)	All	P__M00189	100	0.00516	< 0.00001	TRUE	M00189 DEPRECATED PATHWAY/MODULE
T2D (MetaCardis)	All	P__M00648	100	0.0023	< 0.00001	TRUE	M00648 DEPRECATED PATHWAY/MODULE
T2D (MetaCardis)	All	P__M00208	100	0.0007	< 0.00001	TRUE	M00208 DEPRECATED PATHWAY/MODULE
T2D (MetaCardis)	All	P__M00450_Cluster390	100	0.00078	< 0.00001	TRUE	M00450 DEPRECATED PATHWAY/MODULE [Clustered features]
T2D (MetaCardis)	All	P__M00427	100	0.00062	0.0001	TRUE	M00427 DEPRECATED PATHWAY/MODULE
T2D (MetaCardis)	All	P__M00005	100	0.00047	0.00872	TRUE	PRPP biosynthesis, ribose 5P => PRPP
T2D (MetaCardis)	All	P__M00275	100	0.00108	< 0.00001	TRUE	M00275 DEPRECATED PATHWAY/MODULE
T2D (MetaCardis)	All	P__M00529	100	0.0007	< 0.00001	TRUE	Denitrification, nitrate => nitrogen
T2D (MetaCardis)	All	P__M00127	100	0.00084	< 0.00001	TRUE	Thiamine biosynthesis, prokaryotes, AIR (+ DXP/tyrosine) => TMP/TPP
T2D (MetaCardis)	All	P__M00266	100	0.00153	< 0.00001	TRUE	M00266 DEPRECATED PATHWAY/MODULE
T2D (MetaCardis)	All	P__M00035	100	0.00087	< 0.00001	TRUE	Methionine degradation
T2D (MetaCardis)	All	P__M00001	100	0.00055	0.00138	TRUE	Glycolysis (Embden-Meyerhof pathway), glucose => pyruvate
T2D (MetaCardis)	All	S__SERUM_ABS_DL_isoleucine_2	100	0.00059	6e-05	TRUE	SERUM_ABS_DL_isoleucine_2
T2D (MetaCardis)	All	S__SERUM_ABS_L_leucine_1	100	0.00398	< 0.00001	TRUE	SERUM_ABS_L_leucine_1
T2D (MetaCardis)	All	S__SERUM_ABS_lactamide_1	100	0.00267	< 0.00001	TRUE	SERUM_ABS_lactamide_1
T2D (MetaCardis)	All	S__SERUM_ABS_talose_2	100	0.01788	< 0.00001	TRUE	SERUM_ABS_talose_2
T2D (MetaCardis)	All	S__SERUM_ABS_2_hydroxybutyric_acid	100	0.00079	< 0.00001	TRUE	SERUM_ABS_2_hydroxybutyric_acid
T2D (MetaCardis)	All	S__SERUM_ABS_D_glucose_1	100	0.0148	< 0.00001	TRUE	SERUM_ABS_D_glucose_1
T2D (MetaCardis)	All	S__SERUM_ABS_L_tyrosine_2	100	0.00109	< 0.00001	TRUE	SERUM_ABS_L_tyrosine_2
T2D (MetaCardis)	All	S__SERUM_ABS_L_P_lactic_acid	100	0.00254	< 0.00001	TRUE	SERUM_ABS_L_P_lactic_acid
T2D (MetaCardis)	All	S__SERUM_ABS_L_lysine_2	99	0.00059	< 0.00001	TRUE	SERUM_ABS_L_lysine_2
T2D (MetaCardis)	All	S__SERUM_ABS_pyruvic_acid	100	0.00398	< 0.00001	TRUE	SERUM_ABS_pyruvic_acid
T2D (MetaCardis)	All	S__SERUM_ABS_D_mannose_1	100	0.00919	< 0.00001	TRUE	SERUM_ABS_D_mannose_1
T2D (MetaCardis)	All	S__SERUM_ABS_lactose_1	100	0.00364	< 0.00001	TRUE	SERUM_ABS_lactose_1
T2D (MetaCardis)	All	S__SERUM_ABS_alpha_ketoglutaric_acid	100	0.00104	< 0.00001	TRUE	SERUM_ABS_alpha_ketoglutaric_acid
T2D (MetaCardis)	All	S__SERUM_ABS_D_P_trehalose	100	0.00056	0.03614	TRUE	SERUM_ABS_D_P_trehalose
T2D (MetaCardis)	All	S__SERUM_ABS_L_valine_2	100	0.00159	< 0.00001	TRUE	SERUM_ABS_L_valine_2
T2D (MetaCardis)	All	S__SERUM_ABS_1.5_anhydro_D_sorbitol	100	0.00071	< 0.00001	TRUE	SERUM_ABS_1.5_anhydro_D_sorbitol
T2D (MetaCardis)	All	S__SERUM_ABS_xylulose	99	0.00051	0.01384	TRUE	SERUM_ABS_xylulose
T2D (MetaCardis)	All	S__SERUM_ABS_L_alanine_1	100	0.00156	< 0.00001	TRUE	SERUM_ABS_L_alanine_1
T2D (MetaCardis)	All	S__SERUM_ABS_3_methyl_2_oxobutanoic_acid_1	100	0.00089	< 0.00001	TRUE	SERUM_ABS_3_methyl_2_oxobutanoic_acid_1
T2D (MetaCardis)	All	S__SERUM_ABS_L_glutamic_acid_2	100	0.00062	0.00011	TRUE	SERUM_ABS_L_glutamic_acid_2
T2D (MetaCardis)	All	S__SERUM_ABS_D_lyxose_2	100	0.00111	< 0.00001	TRUE	SERUM_ABS_D_lyxose_2
T2D (MetaCardis)	All	S__SERUM_ABS_indolepropionic_acid	100	0.00102	< 0.00001	TRUE	SERUM_ABS_indolepropionic_acid
T2D (MetaCardis)	All	S__SERUM_ABS_threonic_acid	100	0.00138	< 0.00001	TRUE	SERUM_ABS_threonic_acid
T2D (MetaCardis)	All	S__SERUM_ABS_gluconic_acid_2	100	0.0011	< 0.00001	TRUE	SERUM_ABS_gluconic_acid_2
T2D (MetaCardis)	All	S__SERUM_ABS_DL_glyceraldehyde_2	100	0.00098	< 0.00001	TRUE	SERUM_ABS_DL_glyceraldehyde_2
T2D (MetaCardis)	All	S__SERUM_NMR_ABSOLUTE_Alanine	100	0.00204	< 0.00001	TRUE	SERUM_NMR_ABSOLUTE_Alanine
T2D (MetaCardis)	All	S__SERUM_NMR_ABSOLUTE_Glutamic_acid	100	0.00291	< 0.00001	TRUE	SERUM_NMR_ABSOLUTE_Glutamic_acid
T2D (MetaCardis)	All	S__SERUM_NMR_ABSOLUTE_Glutamine	100	0.00057	4e-05	TRUE	SERUM_NMR_ABSOLUTE_Glutamine
T2D (MetaCardis)	All	S__SERUM_NMR_ABSOLUTE_Glycine	100	0.00044	0.00229	TRUE	SERUM_NMR_ABSOLUTE_Glycine
T2D (MetaCardis)	All	S__SERUM_NMR_ABSOLUTE_Isoleucine	100	0.00142	< 0.00001	TRUE	SERUM_NMR_ABSOLUTE_Isoleucine
T2D (MetaCardis)	All	S__SERUM_NMR_ABSOLUTE_Phenylalanine	99	0.00038	< 0.00001	TRUE	SERUM_NMR_ABSOLUTE_Phenylalanine
T2D (MetaCardis)	All	S__SERUM_NMR_ABSOLUTE_Valine	100	0.00093	< 0.00001	TRUE	SERUM_NMR_ABSOLUTE_Valine
T2D (MetaCardis)	All	S__SERUM_NMR_ABSOLUTE_Acetic_acid	100	0.00038	0.01172	TRUE	SERUM_NMR_ABSOLUTE_Acetic_acid
T2D (MetaCardis)	All	S__SERUM_NMR_ABSOLUTE_Formic_acid	77	0.00027	< 0.00001	TRUE	SERUM_NMR_ABSOLUTE_Formic_acid
T2D (MetaCardis)	All	S__SERUM_NMR_ABSOLUTE_Lactic_acid	100	0.00104	< 0.00001	TRUE	SERUM_NMR_ABSOLUTE_Lactic_acid
T2D (MetaCardis)	All	S__SERUM_NMR_ABSOLUTE_Pyruvic_acid	100	0.00139	< 0.00001	TRUE	SERUM_NMR_ABSOLUTE_Pyruvic_acid
T2D (MetaCardis)	All	S__SERUM_NMR_ABSOLUTE_Glucose	100	0.01117	< 0.00001	TRUE	SERUM_NMR_ABSOLUTE_Glucose
UC (Franzosa, 2019)	All	T__Alistipes_shahii	100	0.00061	0.00024	TRUE	Alistipes_shahii
UC (Franzosa, 2019)	All	T__Clostridium_sp_CAG_167	94	0.00043	< 0.00001	TRUE	Clostridium_sp_CAG_167
UC (Franzosa, 2019)	All	T__Clostridium_sp_CAG_242	56	0.00033	0.00976	TRUE	Clostridium_sp_CAG_242
UC (Franzosa, 2019)	All	T__Ruminococcus_torques	100	0.00373	< 0.00001	TRUE	Ruminococcus_torques
UC (Franzosa, 2019)	All	T__Dorea_formicigenerans	100	0.00108	< 0.00001	TRUE	Dorea_formicigenerans
UC (Franzosa, 2019)	All	T__Dorea_longicatena	100	0.00068	0.00837	TRUE	Dorea_longicatena
UC (Franzosa, 2019)	All	T__Dorea_sp_CAG_317	96	0.00054	0.00364	TRUE	Dorea_sp_CAG_317
UC (Franzosa, 2019)	All	T__Fusicatenibacter_saccharivorans	100	0.00183	< 0.00001	TRUE	Fusicatenibacter_saccharivorans
UC (Franzosa, 2019)	All	T__Roseburia_hominis	100	0.0026	< 0.00001	TRUE	Roseburia_hominis
UC (Franzosa, 2019)	All	T__Gemmiger_formicilis	100	0.00527	< 0.00001	TRUE	Gemmiger_formicilis
UC (Franzosa, 2019)	All	T__Firmicutes_bacterium_CAG_94	100	0.00071	< 0.00001	TRUE	Firmicutes_bacterium_CAG_94
UC (Franzosa, 2019)	All	P__COMPLETE.ARO.PWY	100	0.00154	< 0.00001	TRUE	superpathway of aromatic amino acid biosynthesis
UC (Franzosa, 2019)	All	P__GLYCOLYSIS	100	0.00075	0.00023	TRUE	glycolysis I (from glucose 6-phosphate)
UC (Franzosa, 2019)	All	P__PANTO.PWY	100	0.00084	5e-05	TRUE	phosphopantothenate biosynthesis I
UC (Franzosa, 2019)	All	P__PANTOSYN.PWY	100	0.00236	< 0.00001	TRUE	superpathway of coenzyme A biosynthesis I (bacteria)
UC (Franzosa, 2019)	All	P__PENTOSE.P.PWY	100	0.00088	0.00022	TRUE	pentose phosphate pathway
UC (Franzosa, 2019)	All	P__PWY.3001	100	0.00104	< 0.00001	TRUE	superpathway of L-isoleucine biosynthesis I
UC (Franzosa, 2019)	All	P__PWY.5484	100	0.00092	< 0.00001	TRUE	glycolysis II (from fructose 6-phosphate)
UC (Franzosa, 2019)	All	P__PWY.5677	93	0.00047	0.07861	TRUE	succinate fermentation to butanoate
UC (Franzosa, 2019)	All	P__PWY.6151	100	0.00217	< 0.00001	TRUE	_S_-adenosyl-L-methionine salvage I
UC (Franzosa, 2019)	All	P__PWY.7237	100	0.00122	< 0.00001	TRUE	_myo_-, _chiro_- and _scyllo_-inositol degradation
UC (Franzosa, 2019)	All	P__PWY.8004	100	0.00099	< 0.00001	TRUE	Entner-Doudoroff pathway I
UC (Franzosa, 2019)	All	M__C18.neg_Cluster_0486..carnosol	100	0.00326	< 0.00001	TRUE	C18.neg_Cluster_0486..carnosol
UC (Franzosa, 2019)	All	M__C18.neg_Cluster_2021..urobilin	100	0.00102	< 0.00001	TRUE	C18.neg_Cluster_2021..urobilin
UC (Franzosa, 2019)	All	M__C8.pos_Cluster_0629..cholestenone	98	0.00057	0.00136	TRUE	C8.pos_Cluster_0629..cholestenone
UC (Franzosa, 2019)	All	M__C8.pos_Cluster_1597..C20.4.CE	100	0.0015	< 0.00001	TRUE	C8.pos_Cluster_1597..C20.4.CE
UC (Franzosa, 2019)	All	M__C8.pos_Cluster_1623..C20.4.CE	100	0.00198	< 0.00001	TRUE	C8.pos_Cluster_1623..C20.4.CE
UC (Franzosa, 2019)	All	M__HILIC.neg_Cluster_0003..propionate	100	0.00111	< 0.00001	TRUE	HILIC.neg_Cluster_0003..propionate
UC (Franzosa, 2019)	All	M__HILIC.neg_Cluster_0064..caproic.acid	100	0.00209	< 0.00001	TRUE	HILIC.neg_Cluster_0064..caproic.acid
UC (Franzosa, 2019)	All	M__HILIC.neg_Cluster_0082..nicotinate	100	0.00243	< 0.00001	TRUE	HILIC.neg_Cluster_0082..nicotinate
UC (Franzosa, 2019)	All	M__HILIC.neg_Cluster_0156..caprylic.acid	100	0.00299	< 0.00001	TRUE	HILIC.neg_Cluster_0156..caprylic.acid
UC (Franzosa, 2019)	All	M__HILIC.neg_Cluster_0176..xylose	100	0.00084	0.0001	TRUE	HILIC.neg_Cluster_0176..xylose
UC (Franzosa, 2019)	All	M__HILIC.neg_Cluster_0181..hydrocinnamic.acid	100	0.00216	< 0.00001	TRUE	HILIC.neg_Cluster_0181..hydrocinnamic.acid
UC (Franzosa, 2019)	All	M__HILIC.neg_Cluster_0220..3.methyladipate.pimelate	100	0.00337	< 0.00001	TRUE	HILIC.neg_Cluster_0220..3.methyladipate.pimelate
UC (Franzosa, 2019)	All	M__HILIC.neg_Cluster_0372..N.acetylglutamate	100	0.00127	< 0.00001	TRUE	HILIC.neg_Cluster_0372..N.acetylglutamate
UC (Franzosa, 2019)	All	M__HILIC.neg_Cluster_0392..citrate	100	0.00067	0.08826	TRUE	HILIC.neg_Cluster_0392..citrate
UC (Franzosa, 2019)	All	M__HILIC.neg_Cluster_0622..1.2.3.4.tetrahydro.1.methyl.beta.carboline.3.carboxylic.acid	100	0.00083	0.0397	TRUE	HILIC.neg_Cluster_0622..1.2.3.4.tetrahydro.1.methyl.beta.carboline.3.carboxylic.acid
UC (Franzosa, 2019)	All	M__HILIC.neg_Cluster_1303..lithocholate	100	0.00069	0.043	TRUE	HILIC.neg_Cluster_1303..lithocholate
UC (Franzosa, 2019)	All	M__HILIC.neg_Cluster_1360..chenodeoxycholate.deoxycholate.	100	0.00219	< 0.00001	TRUE	HILIC.neg_Cluster_1360..chenodeoxycholate.deoxycholate.
UC (Franzosa, 2019)	All	M__HILIC.pos_Cluster_0062..nicotinic.acid	100	0.00263	< 0.00001	TRUE	HILIC.pos_Cluster_0062..nicotinic.acid
UC (Franzosa, 2019)	All	M__HILIC.pos_Cluster_0177..4.hydroxy.3.methylacetophenone	99	0.00107	< 0.00001	TRUE	HILIC.pos_Cluster_0177..4.hydroxy.3.methylacetophenone
UC (Franzosa, 2019)	All	M__HILIC.pos_Cluster_0184..pyridoxamine	100	0.00546	< 0.00001	TRUE	HILIC.pos_Cluster_0184..pyridoxamine
UC (Franzosa, 2019)	All	M__HILIC.pos_Cluster_0230..carnitine	100	0.00089	< 0.00001	TRUE	HILIC.pos_Cluster_0230..carnitine
UC (Franzosa, 2019)	All	M__HILIC.pos_Cluster_0268..pyridoxamine	100	0.00418	< 0.00001	TRUE	HILIC.pos_Cluster_0268..pyridoxamine
UC (Franzosa, 2019)	All	M__HILIC.pos_Cluster_0384..N.acetylglutamic.acid	100	0.00271	< 0.00001	TRUE	HILIC.pos_Cluster_0384..N.acetylglutamic.acid
UC (Franzosa, 2019)	All	M__HILIC.pos_Cluster_0453..C2.carnitine	99	0.0009	< 0.00001	TRUE	HILIC.pos_Cluster_0453..C2.carnitine
UC (Franzosa, 2019)	All	M__HILIC.pos_Cluster_0495..N.acetylglutamic.acid	100	0.00347	< 0.00001	TRUE	HILIC.pos_Cluster_0495..N.acetylglutamic.acid
UC (Franzosa, 2019)	All	M__HILIC.pos_Cluster_0521..L.1.2.3.4.tetrahydro.beta.carboline.3.carboxylic.acid.	100	0.00193	< 0.00001	TRUE	HILIC.pos_Cluster_0521..L.1.2.3.4.tetrahydro.beta.carboline.3.carboxylic.acid.
UC (Franzosa, 2019)	All	M__HILIC.pos_Cluster_0524..N.acetyl.L.arginine	100	0.0037	< 0.00001	TRUE	HILIC.pos_Cluster_0524..N.acetyl.L.arginine
UC (Franzosa, 2019)	All	M__HILIC.pos_Cluster_0540..pantothenate	100	0.00479	< 0.00001	TRUE	HILIC.pos_Cluster_0540..pantothenate
UC (Franzosa, 2019)	All	M__HILIC.pos_Cluster_0728..2.deoxyadenosine	100	0.00181	< 0.00001	TRUE	HILIC.pos_Cluster_0728..2.deoxyadenosine
UC (Franzosa, 2019)	All	M__HILIC.pos_Cluster_0797..thiamine	100	0.00108	< 0.00001	TRUE	HILIC.pos_Cluster_0797..thiamine
UC (Franzosa, 2019)	All	M__HILIC.pos_Cluster_0913..ethyl.9.hexadecenoate	100	0.00146	< 0.00001	TRUE	HILIC.pos_Cluster_0913..ethyl.9.hexadecenoate
UC (Franzosa, 2019)	All	M__HILIC.pos_Cluster_1017..sphinganine	100	0.00225	< 0.00001	TRUE	HILIC.pos_Cluster_1017..sphinganine
UC (Franzosa, 2019)	All	M__HILIC.pos_Cluster_2093..urobilin.	100	0.00082	3e-05	TRUE	HILIC.pos_Cluster_2093..urobilin.
UC (Franzosa, 2019)	All	M__C18.neg_Cluster_0031..phenyllactate	97	0.00068	0.094	TRUE	C18.neg_Cluster_0031..phenyllactate

## Sheet: S7
Data File S7: Overlapping modules across datasets
Only overlaps of 2 features at least are presented. Fisher's exact tests were used to determine significance.
Module - left	Module - right	N features in intersection	N features in left component only	N features in right component only	N features in left component only, completely missing from right dataset	N features in right component only, completely missing from left dataset	Odds ratio	FDR of Fisher's exact test
module1 / Schizofrenia (Zhu, 2020)	module4 / CRC (Zeller, 2014)	8	6	7	1	1	61.0151	2.33634e-06
module1 / HT (Li, 2017)	module1 / CRC (Wirbel, 2018)	6	6	5	0	2	59.5371	4.59162e-05
module4 / IGT (Karlsson, 2013)	module1 / CRC (Feng, 2015)	6	2	14	1	0	72.3925	4.59162e-05
module2 / Pre-HT (Li, 2017)	module2 / Cirrhosis (Qin, 2014)	7	12	5	5	3	37.541	4.59162e-05
module4 / T2D (Karlsson, 2013)	module3 / Schizofrenia (Zhu, 2020)	5	7	1	2	1	213.691	4.59162e-05
module4 / T2D (Karlsson, 2013)	module4 / IGT (Karlsson, 2013)	5	6	3	3	1	93.7216	5.63325e-05
module2 / T2D (Karlsson, 2013)	module2 / IGT (Karlsson, 2013)	2	1	1	0	0	500.683	0.0153465
module1 / Schizofrenia (Zhu, 2020)	module1 / Pre-HT (Li, 2017)	3	10	1	2	2	94.4649	0.0166826
module1 / CRC (Yu, 2015)	module1 / CRC (Wirbel, 2018)	4	9	7	2	2	21.8727	0.0240016
module3 / STH (Rubel, 2020)	module2 / Cirrhosis (Qin, 2014)	3	5	6	2	6	28.5492	0.0735774
module4 / UC (Nielsen, 2014)	module2 / CRC (Vogtmann, 2016)	2	1	8	0	3	85.9998	0.141672
module4 / T2D (Karlsson, 2013)	module1 / CRC (Feng, 2015)	4	8	16	2	0	11.0111	0.142261
module1 / HT (Li, 2017)	module1 / CRC (Yu, 2015)	3	9	7	0	5	15.5977	0.204274
module1 / CRC (Vogtmann, 2016)	module2 / CRC (Feng, 2015)	2	6	3	4	4	39.1467	0.210627
module3 / T2D (Karlsson, 2013)	module2 / CRC (Vogtmann, 2016)	2	2	8	0	3	43.3319	0.210627
module3 / Schizofrenia (Zhu, 2020)	module4 / IGT (Karlsson, 2013)	2	3	6	2	1	34.3116	0.247594
module4 / T2D (Karlsson, 2013)	module2 / STH (Rubel, 2020)	3	6	11	5	0	12.9157	0.247594
module4 / T2D (Karlsson, 2013)	module3 / Cirrhosis (Qin, 2014)	3	9	9	2	4	12.0845	0.248414
module2 / CRC (Vogtmann, 2016)	module1 / Cirrhosis (Qin, 2014)	3	9	11	1	10	10.4553	0.306664
module2 / T2D (Karlsson, 2013)	module1 / CRC (Feng, 2015)	2	1	18	0	0	39.1764	0.306664
module3 / IGT (Karlsson, 2013)	module1 / Cirrhosis (Qin, 2014)	2	3	9	1	13	23.6837	0.338525
module1 / Pre-HT (Li, 2017)	module4 / CRC (Zeller, 2014)	2	2	13	2	1	24.6047	0.35667
module2 / STH (Rubel, 2020)	module2 / Schizofrenia (Zhu, 2020)	2	12	2	0	0	23.6952	0.35667
module2 / STH (Rubel, 2020)	module3 / Schizofrenia (Zhu, 2020)	2	12	2	0	3	23.6952	0.35667
module3 / CRC (Zeller, 2014)	module2 / Cirrhosis (Qin, 2014)	2	9	5	3	8	15.8553	0.430303
module1 / ME-CFS (Nagy-Szakal, 2017)	module1 / CRC (Yu, 2015)	2	5	11	0	2	12.3923	0.512375
module3 / Schizofrenia (Zhu, 2020)	module3 / Cirrhosis (Qin, 2014)	2	5	11	0	3	12.4274	0.512375
module1 / Schizofrenia (Zhu, 2020)	module1 / CRC (Vogtmann, 2016)	2	11	6	2	4	9.85134	0.623657
module1 / CRC (Vogtmann, 2016)	module3 / Cirrhosis (Qin, 2014)	2	7	11	3	3	9.051	0.636058
module2 / CRC (Yu, 2015)	module1 / CRC (Feng, 2015)	2	4	18	2	0	9.98281	0.636058
module2 / STH (Rubel, 2020)	module1 / CRC (Yu, 2015)	2	12	5	0	8	9.58213	0.636058
module3 / Schizofrenia (Zhu, 2020)	module1 / CRC (Feng, 2015)	2	4	17	1	1	9.46275	0.645831
module2 / Pre-HT (Li, 2017)	module4 / IGT (Karlsson, 2013)	2	11	7	11	0	7.87799	0.682692
module2 / Pre-HT (Li, 2017)	module3 / CRC (Zeller, 2014)	2	14	6	8	6	7.65495	0.69417
module2 / STH (Rubel, 2020)	module1 / CRC (Feng, 2015)	3	11	16	0	1	4.69477	0.69417
module2 / STH (Rubel, 2020)	module4 / IGT (Karlsson, 2013)	2	12	6	0	1	7.65459	0.697106
module3 / STH (Rubel, 2020)	module2 / Pre-HT (Li, 2017)	2	6	14	2	8	6.73908	0.794024
module2 / Pre-HT (Li, 2017)	module1 / CRC (Feng, 2015)	3	13	17	8	0	4.12376	0.799709
module1 / CRC (Zeller, 2014)	module1 / CRC (Yu, 2015)	2	12	11	3	2	5.71909	0.86883
module2 / STH (Rubel, 2020)	module3 / Cirrhosis (Qin, 2014)	2	12	9	0	5	5.31254	0.960289
module1 / CRC (Zeller, 2014)	module1 / CRC (Feng, 2015)	2	11	18	4	0	3.79659	1
module2 / Pre-HT (Li, 2017)	module1 / HT (Li, 2017)	2	17	10	5	0	3.93858	1
module4 / T2D (Karlsson, 2013)	module2 / Pre-HT (Li, 2017)	2	10	13	2	9	4.69625	1

## Sheet: S8
Data File S8: Feature clusters
* Singleton clusters not shown.
* Only clusters selected by the intermediate integration pipeline are shown.
* Cluster ID's are arbitrary numbers
Dataset	Original feature name	Cluster ID	Cluster representative (randomly selected)
CD (Franzosa, 2019)	P__PWY.5686	281	P__PWY.5686_Cluster281
CD (Franzosa, 2019)	P__PWY.7790	281	P__PWY.5686_Cluster281
CD (Franzosa, 2019)	P__PWY.7791	281	P__PWY.5686_Cluster281
Cirrhosis (Qin, 2014)	P__CATECHOL.ORTHO.CLEAVAGE.PWY	178	P__CATECHOL.ORTHO.CLEAVAGE.PWY_Cluster178
Cirrhosis (Qin, 2014)	P__PWY.5417	178	P__CATECHOL.ORTHO.CLEAVAGE.PWY_Cluster178
Cirrhosis (Qin, 2014)	P__PWY.5431	178	P__CATECHOL.ORTHO.CLEAVAGE.PWY_Cluster178
Cirrhosis (Qin, 2014)	P__FOLSYN.PWY	193	P__FOLSYN.PWY_Cluster193
Cirrhosis (Qin, 2014)	P__PWY.6612	193	P__FOLSYN.PWY_Cluster193
Cirrhosis (Qin, 2014)	P__MET.SAM.PWY	226	P__MET.SAM.PWY_Cluster226
Cirrhosis (Qin, 2014)	P__METSYN.PWY	226	P__MET.SAM.PWY_Cluster226
Cirrhosis (Qin, 2014)	P__PROTOCATECHUATE.ORTHO.CLEAVAGE.PWY	256	P__PROTOCATECHUATE.ORTHO.CLEAVAGE.PWY_Cluster256
Cirrhosis (Qin, 2014)	P__PWY.5181	256	P__PROTOCATECHUATE.ORTHO.CLEAVAGE.PWY_Cluster256
Cirrhosis (Qin, 2014)	P__PWY.5838	296	P__PWY.5838_Cluster296
Cirrhosis (Qin, 2014)	P__PWY.5861	296	P__PWY.5838_Cluster296
Cirrhosis (Qin, 2014)	P__PWY.5897	302	P__PWY.5897_Cluster302
Cirrhosis (Qin, 2014)	P__PWY.5898	302	P__PWY.5897_Cluster302
Cirrhosis (Qin, 2014)	P__PWY.5899	302	P__PWY.5897_Cluster302
Cirrhosis (Qin, 2014)	P__PWY.5910	303	P__PWY.5910_Cluster303
Cirrhosis (Qin, 2014)	P__PWY.922	303	P__PWY.5910_Cluster303
Cirrhosis (Qin, 2014)	P__PWY.6182	320	P__PWY.6182_Cluster320
Cirrhosis (Qin, 2014)	P__PWY.6185	320	P__PWY.6182_Cluster320
CRC (Feng, 2015)	P__PWY.5101	287	P__PWY.5101_Cluster287
CRC (Feng, 2015)	P__PWY.5198	287	P__PWY.5101_Cluster287
CRC (Yachida, 2019)	T__Oscillibacter.ruminantium	348	T__Oscillibacter.ruminantium_Cluster348
CRC (Yachida, 2019)	T__Oscillibacter.valericigenes	348	T__Oscillibacter.ruminantium_Cluster348
ESRD (Wang, 2020)	P__PWY.5686	281	P__PWY.5686_Cluster281
ESRD (Wang, 2020)	P__PWY.7790	281	P__PWY.5686_Cluster281
ESRD (Wang, 2020)	P__PWY.7791	281	P__PWY.5686_Cluster281
ESRD (Wang, 2020)	P__PWY.7220	354	P__PWY.7220_Cluster354
ESRD (Wang, 2020)	P__PWY.7222	354	P__PWY.7220_Cluster354
STH (Rubel, 2020)	P__ARGSYN.PWY	112	P__ARGSYN.PWY_Cluster112
STH (Rubel, 2020)	P__PWY.7400	112	P__ARGSYN.PWY_Cluster112
STH (Rubel, 2020)	P__GALACTARDEG.PWY	138	P__GALACTARDEG.PWY_Cluster138
STH (Rubel, 2020)	P__GLUCARGALACTSUPER.PWY	138	P__GALACTARDEG.PWY_Cluster138
UC (Nielsen, 2014)	P__GALACTARDEG.PWY	200	P__GALACTARDEG.PWY_Cluster200
UC (Nielsen, 2014)	P__GLUCARGALACTSUPER.PWY	200	P__GALACTARDEG.PWY_Cluster200
